# Supplementary material for: Identification and manipulation of Neurospora crassa genes involved in sensitivity to furfural
Source: Biotechnol Biofuels. 2019 Sep 4;12:210. doi: 10.1186/s13068-019-1550-4 (PMC6724289; doi:10.1186/s13068-019-1550-4)
Supplement: Supplementary file 2 — Additional file 2: Table S1. Differentially expressed genes by RNA-seq in N. crassa, after exposure to 10 mM furfural or 10 mM HMF [file 13068_2019_1550_MOESM2_ESM.xlsx]

## Sheet: Furfural Padj < 0.01
Table S1: Differentially expressed genes by RNA-seq in N. crassa, after exposure to 10 mM furfural or 10 mM HMF
Gene	Annotation	Mean_DMSO	Mean_Furfural	log2(foldchange)	Pad	DMSO_1	DMSO_2	DMSO_3	Fur_1	Fur_2	Fur_3	Fold change
NCU04697	cyanide hydratase	0.283655	53.5419	7.56039	0	0.566165	0.0928876	0.14902	44.2968	59.5978	61.4542	188.757
NCU00732	trichothecene C-15 hydroxylase	0.139228	7.34323	5.72089	3.31e-05	0.106367	0.28553	0	5.27458	12.1999	8.03536	52.7424
NCU07953	alternative oxidase-1, aod-1	76.7097	2754.94	5.16647	0	94.5253	50.5582	73.0856	2747.02	2696.27	3749.26	35.9139
NCU02704	branched-chain alpha-keto acid dehydrogenase E2 component	1.78302	57.2104	5.00389	0	1.62758	1.4895	1.67973	57.5168	53.856	78.0201	32.0864
NCU04591	pentachlorophenol monooxygenase	4.6771	114.899	4.61861	0	3.4685	3.35161	5.61513	115.019	112.347	155.113	24.5663
NCU05045	MFS monocarboxylate transporter	2.05646	50.2861	4.61192	0	2.49495	2.35315	1.06907	66.4746	41.1475	68.5026	24.4527
NCU17053	hypothetical protein	1.61321	36.976	4.51858	0	1.63892	2.03244	1.02005	39.3737	39.8987	49.4894	22.9207
NCU08561	succinate/fumarate mitochondrial transporter	2.17476	27.9201	3.68238	0	2.5592	2.06231	1.94072	33.2951	36.9838	32.243	12.8383
NCU08096	hypothetical protein	0.0861684	1.08703	3.65709	0.00335263	0.176465	0	0.0725661	0.823149	0.989568	1.19834	12.6152
NCU07597	hypothetical protein	1.06045	13.0106	3.61693	2.53e-12	1.65843	0.680818	0.744194	14.569	13.6361	16.2149	12.2689
NCU08117	hypothetical protein	4.07559	48.9098	3.58504	0	4.95349	3.63758	3.24715	60.2908	39.8897	68.2696	12.0006
NCU04874	alternative oxidase	0.473376	5.51092	3.54123	5.1e-11	0.681299	0.352237	0.488507	5.46176	5.56334	10.7823	11.6417
NCU09873	phosphoenolpyruvate carboxykinase	6.22776	72.4911	3.54102	0	8.53958	4.59357	5.70247	53.8315	114.267	100.138	11.64
NCU03913	2-oxoisovalerate dehydrogenase beta subunit	7.17353	81.4622	3.50537	0	6.95821	6.94821	6.24541	86.7203	86.9688	114.23	11.3559
NCU11365	aminotransferase	24.4618	273.972	3.48542	0	18.5278	40.9875	7.83073	284.717	246.961	399.539	11.1999
NCU02727	glycine cleavage system T protein	51.4012	501.386	3.28605	0	45.0337	43.1556	36.3712	450.604	473.047	555.744	9.75438
NCU11363	FAD binding domain-containing protein	0.926274	8.85828	3.25752	6.7e-10	0.713838	1.6587	0.224919	7.90475	5.82223	16.4169	9.56338
NCU04466	cyanamide hydratase	18.0685	172.609	3.25596	0	21.4379	18.8391	13.8947	183.096	210.98	221.297	9.55304
NCU07197	arsenate reductase	6.97802	61.6805	3.14392	0	6.24994	6.20058	5.74999	58.5714	66.0786	72.5272	8.83923
NCU09049	hypothetical protein	0.28607	2.44964	3.09813	0.00100661	0.453193	0.338305	0.0679004	3.09348	2.02527	3.35305	8.56308
NCU02327	hypothetical protein	1.15607	9.69721	3.06834	3.5e-10	1.13357	1.56153	1.12932	13.3751	10.3502	15.0777	8.38808
NCU09604	hypothetical protein	8.00642	63.9666	2.99809	8.72e-12	3.26073	15.8001	0.848948	67.8013	58.6257	74.2467	7.98942
NCU05499	homogentisate 1,2-dioxygenase	1.31987	10.4694	2.98771	1.82e-11	0.805694	1.34103	1.27653	10.3193	13.1435	10.6166	7.93214
NCU04230	isocitrate lyase	18.347	143.28	2.96522	0	17.1977	16.9159	16.4875	180.471	162.051	151.017	7.80944
NCU09864	2-oxoisovalerate dehydrogenase alpha subunit	9.72552	74.4887	2.93717	0	8.80383	8.40548	8.71412	78.0773	76.5877	90.2825	7.65907
NCU07906	methyltransferase	1.27247	9.4813	2.89746	2.93e-08	1.34151	0.930188	1.25691	9.82835	12.7422	10.2776	7.45113
NCU09116	aromatic aminotransferase Aro8	42.1255	313.398	2.89523	0	38.2337	58.168	24.748	343.949	266.85	489.346	7.43963
NCU04292	branched-chain-amino-acid aminotransferase	32.0584	229.427	2.83926	0	46.4676	23.9662	27.2492	330.363	219.985	292.974	7.15653
NCU01147	tyrosine decarboxylase	8.14419	55.7656	2.77553	0	8.31105	9.1304	5.49108	55.1764	53.6275	81.0941	6.84728
NCU09732	acetyl-CoA acetyltransferase	8.84844	57.5813	2.7021	0	8.76846	8.18868	7.38534	63.7033	81.0397	56.8393	6.50748
NCU02895	MutT/nudix family protein	28.1315	178.237	2.66354	0	34.7314	23.6806	19.9674	168.216	192.263	227.136	6.33586
NCU03408	hypothetical protein	5.25587	32.6123	2.63341	0	5.97729	3.81851	4.89514	28.9984	34.8662	40.9908	6.20491
NCU05537	fumarylacetoacetase	3.50194	20.2208	2.52962	4.26e-12	3.98183	2.29976	3.48307	22.2723	21.4697	24.2646	5.7742
NCU01598	methyltransferase	0.409962	2.35747	2.52368	0.0026705	0.40291	0.27962	0.600894	3.18623	2.52525	2.90826	5.75047
NCU08425	major facilitator superfamily transporter MFS_1	12.4377	71.2123	2.51741	0	7.35929	19.2341	4.40088	69.2556	56.5893	105.728	5.72553
NCU00437	nitrilase	3.12732	17.5595	2.48925	9.93e-08	2.42668	2.77609	2.50971	15.9988	16.3894	22.8424	5.61486
NCU08747	monooxygenase	0.852012	4.75388	2.48016	1.97e-06	1.14745	0.795629	0.375732	4.89043	4.55276	5.81081	5.57959
NCU12151	hypothetical protein	32.466	180.63	2.47603	0	36.8542	37.1768	30.3558	218.553	260.708	243.388	5.56364
NCU05897	l-fucose permease	1.11971	6.21496	2.47262	6.07e-08	1.20279	1.04464	1.06274	11.996	4.81284	6.10955	5.55051
NCU01830	4-hydroxyphenylpyruvate dioxygenase	0.369498	2.00341	2.43882	0.00585488	0.586497	0.238201	0.259132	2.80341	2.56211	1.80297	5.42198
NCU03372	nonspecific lipid-transfer protein	1.57545	8.53185	2.43709	1.84e-08	1.39281	1.77961	1.1147	8.37071	10.0831	10.2725	5.41548
NCU06376	hypothetical protein	2.14467	11.559	2.43018	0.000335238	1.89043	3.35394	1.06911	14.0352	9.53062	16.8765	5.38961
NCU02378	integral membrane protein	24.8637	133.99	2.43001	0	28.8078	24.1325	22.2862	122.803	181.84	186.432	5.38897
NCU05037	dihydrodipicolinate synthetase	1.01791	5.47187	2.42642	5.96e-05	1.42757	0.768527	0.56045	4.41101	7.03592	5.04676	5.37558
NCU02031	hypothetical protein	10.6821	57.4033	2.42594	0	8.68905	12.2233	11.1948	73.8714	77.34	59.735	5.37379
NCU07111	metallo-beta-lactamase domain-containing protein	7.40781	39.7304	2.42312	0	5.5774	10.3861	6.76552	44.2365	41.8142	57.1771	5.3633
NCU08005	NADPH-adrenodoxin reductase Arh1	12.5245	66.7006	2.41294	2.95e-07	11.9501	10.3605	10.6417	64.2503	66.9426	81.7709	5.32558
NCU09914	hypothetical protein	3.91273	20.7252	2.40514	3.75e-08	3.441	3.40937	2.67585	15.944	18.1223	27.0963	5.29687
NCU05616	arsenite S-adenosylmethyltransferase	1.85607	9.76739	2.39573	2.18e-07	1.87994	1.59494	1.31935	11.0526	9.32244	10.4048	5.26243
NCU04039	GNAT family N-acetyltransferase	26.8558	139.695	2.37897	0	29.4147	27.5814	14.7845	141.566	128.655	178.49	5.20165
NCU10007	malate synthase	32.9195	170.68	2.37428	0	34.7375	31.6841	27.1238	166.966	277.411	161.193	5.18477
NCU04583	acetyltransferase	140.333	716.624	2.35236	1.03e-13	67.5929	245.132	26.8005	615.489	576.24	1030.78	5.10659
NCU04569	5-oxoprolinase	60.8352	298.129	2.29296	0	64.2327	46.0124	45.8408	284.256	286.548	336.133	4.90061
NCU01808	cytochrome c	669.159	3223.4	2.26816	8.56e-13	1016	563.563	652.701	4416.48	4252.43	4848.8	4.81708
NCU16402	hypothetical protein	34.5164	164.846	2.25576	0	34.4136	51.7431	23.8262	199.699	214.004	228.413	4.77586
NCU11307	CCC1	6.6537	31.7686	2.25537	4.97e-12	6.82949	4.67473	6.76006	52.349	31.2468	28.2254	4.77457
NCU06549	pyridoxine 2, pdx-2	72.0539	343.075	2.25138	0	89.7829	63.6349	59.3217	370.491	332.412	482.797	4.76138
NCU02543	aspartate aminotransferase	1.52559	7.23512	2.24565	9.62e-06	2.30067	1.17881	1.45648	12.3819	8.92889	7.64828	4.74251
NCU04618	hypothetical protein	1.30954	6.19155	2.24124	3.71e-09	1.3339	1.00582	1.06612	7.43696	6.97767	5.16595	4.72803
NCU08060	cytochrome b5	0.626291	2.95675	2.23911	0.00017507	0.564356	0.603295	0.529623	3.28509	4.05181	2.67797	4.72106
NCU08476	hypothetical protein	21.4534	100.764	2.2317	0	20.0599	17.7325	16.5409	83.7161	97.6407	109.213	4.69687
NCU06524	protease inhibitor	12.3721	57.4046	2.21407	0	11.533	13.6124	10.9548	56.8674	66.3294	73.8112	4.63982
NCU07133	metallo-beta-lactamase superfamily protein	1.07417	4.9826	2.21368	1.55e-06	1.18628	0.606091	1.26282	5.7991	6.70758	4.40613	4.63857
NCU08274	hypothetical protein	11.1617	51.1998	2.19758	1.22e-07	10.5284	17.2051	9.21172	55.3511	75.459	77.7023	4.58709
NCU00818	hypothetical protein	3.52569	16.0588	2.18739	3.31e-11	2.72193	3.12422	3.43295	14.9659	17.4041	19.4107	4.55481
NCU03684	hypothetical protein	134.433	612.215	2.18715	1.93e-09	106.255	187.452	107.683	480.487	593.532	1130.53	4.55405
NCU02126	isovaleryl-CoA dehydrogenase	2.60061	11.7059	2.17032	1.8e-08	2.62631	1.87656	1.97462	10.8737	13.5318	10.5457	4.50123
NCU09165	hypothetical protein	1.07273	4.82299	2.16864	0.000197069	0.61819	1.02286	1.52432	5.35734	6.77673	6.0143	4.49599
NCU02328	O-methyltransferase	18.7456	83.9613	2.16317	0	20.8542	18.3531	13.8218	88.4546	101.654	98.9695	4.47898
NCU07589	acetyltransferase	40.4718	181.016	2.16113	0	45.6001	39.3572	37.7312	225.137	237.714	222.091	4.47265
NCU09777	UPF0075 domain-containing protein	0.554804	2.47542	2.15762	0.00324699	0.435952	0.293876	0.713674	3.73062	2.00107	2.45072	4.46178
NCU02174	hypothetical protein	6.41602	28.1355	2.13264	6.1e-12	8.63715	5.8584	6.06027	33.181	35.55	36.6471	4.38519
NCU02936	proline oxidase	25.5652	111.548	2.12541	0	29.5908	20.6812	20.289	123.128	93.9899	151.88	4.36327
NCU09536	hypothetical protein	22.3165	97.0316	2.12034	0	21.2934	23.143	15.6127	98.5534	102.424	120.893	4.34796
NCU01272	mitochondrial presequence protease	40.282	175	2.11915	0	40.8061	43.3183	35.5079	195.719	209.213	231.971	4.34438
NCU04076	copper resistance-associated P-type ATPase	2.49301	10.7232	2.10478	4.32e-12	2.06332	2.3129	2.66138	15.678	13.2491	8.71543	4.30132
NCU00263	serin endopeptidase	17.4146	74.3552	2.09414	0	16.522	15.6457	19.0872	100.975	86.0294	86.4278	4.26972
NCU05257	homeobox and C2H2 transcription factor	25.9098	109.534	2.07982	0	23.701	28.6381	17.6454	141.534	102.99	121.865	4.22754
NCU05119	hypothetical protein	11.2197	46.964	2.06553	0.00989176	10.885	9.33038	9.51299	44.4542	50.4744	52.1747	4.18588
NCU04297	hypothetical protein	0.422951	1.76209	2.05872	0.00885592	0.320737	0.468336	0.364999	2.74132	1.90308	1.60955	4.16617
NCU08358	hypothetical protein	19.5379	81.3444	2.05777	0	20.9463	23.1896	14.8737	116.587	82.0247	110.281	4.16342
NCU00535	alanyl-tRNA synthetase	5.41197	22.0623	2.02736	7.37e-09	4.80727	5.76867	3.8156	25.782	24.8225	23.4522	4.07658
NCU03231	mitochondrial chaperone BCS1	14.0466	57.0717	2.02255	2.25e-14	13.1162	10.4492	11.5386	64.1192	64.7207	49.1648	4.06301
NCU07668	MFS multidrug transporter	3.94007	15.9249	2.01499	8.53e-11	4.40444	3.91824	3.99569	20.7094	21.9754	19.9631	4.04178
NCU02628	hypothetical protein	1.96966	7.87132	1.99866	2.08e-09	1.81787	2.60351	1.92062	9.72404	8.27897	12.2757	3.99629
NCU02307	hypothetical protein	10.4693	40.9175	1.96655	0	13.2766	9.90219	10.0904	48.7193	62.8897	47.775	3.90832
NCU06086	regulatory protein suaprga1	92.3317	358.568	1.95735	0	102.812	75.3066	70.2051	423.915	401.749	363.987	3.88348
NCU03426	pps1 dual specificty phosphatase	1.77013	6.80197	1.9421	8.01e-07	1.69322	1.99542	2.09381	9.62252	8.10733	9.23191	3.84265
NCU03370	hypothetical protein	421.568	1610.06	1.93328	3.11e-10	452.809	449.136	453.548	1854.88	2228.62	2136.06	3.81923
NCU08163	hypothetical protein	9.96434	37.7121	1.92018	3.01e-05	10.775	11.2547	6.76463	41.5843	31.4317	51.7663	3.7847
NCU07434	short-chain dehydrogenase/reductase SDR	3.68145	13.906	1.91736	2.76e-07	4.42734	3.55882	3.45121	19.5765	13.9164	18.2536	3.77731
NCU04699	methylene-fatty-acyl-phospholipid synthase	35.8354	134.994	1.91343	0	42.5164	47.2283	27.6005	167.163	217.882	157.467	3.76704
NCU01380	hypothetical protein	6.56746	24.3754	1.89202	1.82e-09	8.42546	6.32833	5.87486	34.912	35.9591	26.5526	3.71155
NCU04130	acylase ACY 1	15.0753	55.9066	1.89083	1.59e-09	14.4885	15.3113	10.2341	53.1537	66.5335	63.6223	3.70849
NCU11356	phenazine biosynthesis PhzC/PhzF protein	200.42	742.421	1.88921	8.22e-11	109.086	308.15	58.126	619.617	615.289	1023.69	3.70432
NCU02915	hypothetical protein	2.63195	9.6888	1.88019	2.32e-07	2.33103	2.8201	2.27758	11.2438	12.9451	9.31561	3.68124
NCU05518	peroxisomal copper amine oxidase	5.94024	21.8245	1.87735	0.00013001	5.6066	5.96391	3.9459	25.0345	16.7408	27.0856	3.674
NCU12100	hypothetical protein	54.872	199.71	1.86377	0.00442068	51.4171	51.3244	41.087	169.282	199.139	223.03	3.63958
NCU07923	hypothetical protein	3.49874	12.6629	1.8557	1.25e-08	2.90663	2.61016	3.4558	13.8255	12.6271	13.2559	3.61927
NCU00591	methylcrotonoyl-CoA carboxylase subunit alpha	3.57936	12.9195	1.85178	4.62e-05	2.80869	3.07205	3.70013	15.6747	15.3778	12.8193	3.60945
NCU06128	hypothetical protein	1.87598	6.73986	1.84508	4.5e-05	2.19276	2.39594	1.52226	7.76744	7.49087	11.1513	3.59273
NCU02127	methylcrotonoyl-CoA carboxylase subunit beta	9.46965	33.7403	1.83309	2e-11	7.11178	8.36482	8.5465	36.0487	40.7736	32.3643	3.56299
NCU08847	hypothetical protein	54.852	194.213	1.82402	8.64e-12	41.1819	63.3822	43.3478	193.847	253.623	221.961	3.54066
NCU00130	beta-glucosidase	1.6936	5.98279	1.82072	4.94e-05	1.34438	1.50707	1.72076	6.21571	7.44493	6.6065	3.53257
NCU07156	imidazole glycerol phosphate synthase hisHF	157.866	550.72	1.80261	4.91e-09	121.346	166.247	84.6512	507.656	500.095	623.703	3.48851
NCU02240	endoglucanase II	0.708045	2.42637	1.77689	0.00517542	0.867444	0.429605	0.774668	2.85226	3.16716	2.46424	3.42687
NCU04817	electron transfer protein 1	58.9453	198.808	1.75392	4.35e-14	63.0153	63.3984	64.3562	271.31	268.79	277.858	3.37274
NCU04641	FAD dependent oxidoreductase	12.1696	41.0217	1.7531	5.65e-12	8.86927	11.8535	8.02107	37.3359	31.8317	51.5633	3.37082
NCU05571	hypothetical protein	1.64343	5.52279	1.74869	0.00425026	1.89791	1.56301	1.42381	4.09954	4.00625	10.2233	3.36053
NCU02096	flavohemoglobin	10.1417	34.0263	1.74635	3.14e-11	12.0582	7.49223	9.12809	36.8418	34.794	41.4758	3.35509
NCU06809	hormone-sensitive lipase	2.51741	8.39477	1.73755	2.77e-07	2.05074	2.36036	1.74801	9.48648	8.30973	7.74443	3.33468
NCU08755	beta-glucosidase 1	0.428779	1.42302	1.73064	0.00558782	0.418359	0.407375	0.353039	2.33045	1.41718	1.19084	3.31875
NCU02361	formamidase	9.77045	32.2776	1.72404	6.79e-08	12.3229	5.2805	7.67513	35.6253	27.1397	34.0668	3.3036
NCU01667	arginine-12, arg-12	45.9039	151.152	1.71931	0.00687118	48.6165	55.3965	34.1817	206.23	151.915	207.874	3.29279
NCU00552	albino-1, al-1	19.4904	63.9099	1.71328	6.02e-13	18.5223	18.8078	17.059	68.9658	80.1731	71.3354	3.27905
NCU08490	hypothetical protein	1.61876	5.29034	1.70847	0.000673945	1.51674	2.20473	1.4045	8.09879	5.2029	7.20706	3.26814
NCU01905	sorbitol dehydrogenase	8.84041	28.8184	1.7048	4.95e-09	7.4616	8.21124	8.66268	36.9938	32.6549	29.9317	3.25984
NCU07298	CAIB/BAIF family enzyme	13.7025	44.5724	1.70171	2.54e-10	11.7594	11.654	12.343	46.5738	52.4536	44.3097	3.25286
NCU08197	cytochrome P450 2E1	2.63076	8.54078	1.69889	1.85e-06	1.44231	2.97801	1.60914	6.33653	7.38399	10.6797	3.24651
NCU08275	aromatic-L-amino-acid decarboxylase	11.3797	36.9403	1.69873	4.5e-05	11.3085	9.87818	9.66918	48.322	41.6695	35.3323	3.24615
NCU01154	submerged protoperithecia-1	7.60989	24.5664	1.69074	2.13e-06	8.70471	5.85093	9.30694	36.949	30.1386	24.8939	3.22822
NCU08162	argininosuccinate lyase	116.008	372.762	1.68403	2.5e-11	131.181	128.423	76.0712	524.024	330.599	492.792	3.21324
NCU05501	hypothetical protein	1.90177	6.07791	1.67623	0.00059759	1.62129	1.93123	1.73456	7.47887	7.76049	5.7369	3.19592
NCU10732	mitochondrial dicarboxylate transporter	5.77234	18.4419	1.67576	1.89e-05	4.24689	5.74836	6.13233	20.3997	27.1068	18.0681	3.19488
NCU02973	mitochondrial carrier protein	11.0551	35.2397	1.67249	4.07e-07	11.3081	9.70046	11.2946	48.4349	37.6336	40.3988	3.18764
NCU05387	hydrolase	101.85	323.293	1.66639	6.08e-11	73.6046	110.956	67.5846	295.114	294.236	398.117	3.17419
NCU03068	glycerol-3-phosphate phosphatase 1	82.0138	259.263	1.66048	5.04e-13	86.0033	73.21	68.8695	289.575	318.952	281.066	3.16122
NCU02941	hypothetical protein	8.05261	25.4113	1.65794	1.27e-05	9.06315	5.3216	7.55431	26.1855	31.2164	24.2046	3.15566
NCU10521	hypothetical protein	9.77769	30.5252	1.64243	1.68e-07	9.51298	10.7148	9.21649	39.9581	41.3335	32.9619	3.12191
NCU05735	membrane transporter	0.937231	2.92566	1.64228	0.00232291	0.80832	1.29475	1.29911	4.81389	3.30286	4.69786	3.12159
NCU05089	MFS monocarboxylate transporter	3.17501	9.88207	1.63805	3.07e-05	5.44464	1.95735	2.36274	12.4829	9.32347	15.842	3.11245
NCU08848	hypothetical protein	14.0413	43.5795	1.63397	3.9e-12	12.1021	11.9115	11.761	41.7877	45.4395	45.0914	3.10366
NCU01516	mitochondrial co-chaperone GrpE	35.5192	110.236	1.63392	8.3e-12	46.5502	24.4571	29.0249	129.36	111.452	124.418	3.10355
NCU01417	propionate-CoA ligase	2.51068	7.77939	1.63158	5.08e-06	2.53915	3.07494	1.79615	10.0246	10.7453	7.41169	3.09852
NCU09862	ubiquinone biosynthesis methyltransferase coq5	53.723	165.563	1.62377	1.63e-12	53.5986	48.8004	47.5824	181.622	180.759	183.596	3.08179
NCU04081	GTP binding protein	3.38559	10.4327	1.62363	0.00260843	2.56335	2.07119	3.2775	9.44231	8.05315	12.1313	3.08149
NCU02677	arginine-3, arg-3	49.9485	153.618	1.62084	9.1e-10	61.6838	47.6448	44.3599	240.1	124.95	219.616	3.07554
NCU00522	cystathionine beta-lyase	104.684	321.453	1.61857	7.31e-10	81.7008	95.0182	91.6005	345.793	375.125	314.824	3.07071
NCU06043	GPR/FUN34 family protein	19.645	59.9181	1.60883	3.47e-10	25.1744	17.9734	20.1153	95.4048	74.8836	70.4677	3.05004
NCU07127	dienelactone hydrolase	32.2191	98.0474	1.60556	5.47e-11	25.6944	44.9286	18.5292	108.779	100.593	129.843	3.04314
NCU07021	peptide chain release factor 3	21.5434	65.5023	1.6043	4.55e-12	23.886	18.9849	18.4408	82.1478	75.306	71.5599	3.04048
NCU00821	sugar transporter	41.1824	125.039	1.60228	7.37e-12	47.9384	37.0111	48.4672	186.689	205.727	115.796	3.03623
NCU06365	DEAD/DEAH box helicase	4.04033	12.1419	1.58745	4.65e-08	4.08934	4.38421	2.92674	13.8234	12.4697	15.3733	3.00518
NCU06550	pyridoxine 1, pdx-1	1086.09	3250.53	1.58153	3.49e-05	1057.41	850.313	777.778	3282.42	3319.67	3557.85	2.99287
NCU09931	oxidoreductase	12.1045	36.136	1.57789	4.67e-09	12.8881	11.7812	12.9468	49.5547	51.1239	40.0472	2.98533
NCU08674	pentatricopeptide repeat protein	18.6968	55.7942	1.57732	1.08e-08	23.4605	15.5834	17.4097	66.7342	73.763	71.2052	2.98415
NCU05376	p450 monooxygenase	2.82909	8.41951	1.5734	0.000229349	1.4964	3.20313	2.16778	9.67804	9.3491	7.88571	2.97605
NCU04040	tRNA (uridine-2'-O-)-methyltransferase TRM7	26.1297	77.596	1.57029	0.000229648	29.0752	21.5289	19.5944	89.7628	81.5892	78.1498	2.96964
NCU02321	hypothetical protein	1.1078	3.2867	1.56895	0.00137679	0.66383	1.02596	1.17241	2.91922	3.77086	3.85547	2.96689
NCU01135	hypothetical protein	1.09986	3.25531	1.56547	0.000836636	1.06502	1.05887	0.687852	3.13367	3.17408	3.79591	2.95974
NCU06360	histidinol-phosphate aminotransferase	124.373	366.622	1.55962	3.69e-10	95.4612	142.196	83.5848	361.72	372.365	457.725	2.94776
NCU05526	lysine-5, lys-5	368.872	1086.65	1.5587	1.64e-06	449.592	327.648	284.775	1377.08	1007.44	1467.68	2.94588
NCU02287	acyl-CoA dehydrogenase	15.7056	46.2367	1.55776	8.17e-10	15.7905	13.7997	14.2347	56.2315	69.3596	39.7955	2.94396
NCU10904	hypothetical protein	2.92688	8.60027	1.55502	3.94e-05	3.08087	2.30032	2.29249	8.08272	8.79014	8.99159	2.93838
NCU08045	phosphatidylethanolamine N-methyltransferase	59.8026	175.405	1.5524	1.27e-07	61.1909	62.7453	51.3771	207.671	214.345	218.831	2.93305
NCU07159	proteinase T	4.37598	12.6931	1.53636	2.51e-06	3.17948	3.9063	4.4048	12.8408	16.7747	12.1226	2.90062
NCU05165	pyridoxamine phosphate oxidase	130.827	376.776	1.52605	1.03e-08	99.1091	187.426	63.4433	368.13	405.805	493.592	2.87996
NCU09795	hypothetical protein	12.329	35.2776	1.5167	9.39e-05	13.108	13.672	14.4321	54.1226	51.1341	38.058	2.86136
NCU06932	F-box domain-containing protein	3.05278	8.69736	1.51046	3.8e-05	3.65742	1.92579	2.8607	10.8501	8.64966	9.6366	2.84901
NCU09639	hypothetical protein	1.70828	4.86225	1.50908	0.00174277	1.38656	1.80867	1.28842	5.09973	4.60069	6.29496	2.84628
NCU05805	serine hydroxymethyltransferase	30.9805	87.9561	1.50542	1.01e-07	26.5285	28.1546	24.7849	81.3599	89.0789	101.413	2.83907
NCU00264	hypothetical protein	14.9945	42.4861	1.50256	8.01e-08	18.2342	14.8394	15.5359	57.6976	55.7025	52.0633	2.83345
NCU04255	hypothetical protein	9.0087	25.5116	1.50176	8.96e-09	7.51093	12.6087	7.73333	29.8589	31.1883	35.1145	2.83188
NCU05196	mitochondrial DnaJ chaperone	26.2458	74.304	1.50135	2.75e-10	27.3361	20.9249	22.9245	83.053	76.176	85.0672	2.83108
NCU06533	hypothetical protein	5.80976	16.3953	1.49673	8.24e-06	5.12671	6.15163	5.02272	13.8876	15.3608	25.8095	2.82202
NCU08771	acetolactate synthase	5.07188	14.2885	1.49427	6.3e-07	4.06936	4.55298	4.11571	15.0933	14.4533	15.9259	2.81722
NCU17114	hypothetical protein	65.7993	185.289	1.49363	1.52e-09	68.7292	50.27	54.4358	200.19	190.9	192.226	2.81597
NCU03030	tyrosyl-tRNA synthetase	16.8601	47.4078	1.49152	6.26e-10	20.6307	12.4665	12.2464	54.2489	39.7417	54.3784	2.81185
NCU01441	inosine triphosphate pyrophosphatase	66.6436	185.924	1.48018	1.92e-07	66.5292	78.3094	57.1933	201.465	237.004	249.54	2.78984
NCU08693	heat shock protein 70-5, hsp70-5	205.614	572.597	1.47759	3.57e-07	222.617	164.791	189.38	682.213	624.297	690.218	2.78483
NCU02595	hypothetical protein	77.6344	215.957	1.47597	2.58e-10	99.3456	84.84	76.8077	283.89	308.538	272.488	2.78171
NCU16667	hypothetical protein	2.29387	6.3786	1.47546	3.41e-05	2.33209	2.20694	2.04299	7.24109	6.84731	7.79149	2.78072
NCU06425	hypothetical protein	14.6185	40.6179	1.47432	1.5e-07	16.2284	12.6898	12.1703	43.2849	30.8187	58.7957	2.77853
NCU07705	C6 finger domain-containing protein	5.4752	15.1739	1.47061	4.37e-06	4.80792	6.85948	5.31535	22.3513	16.182	18.926	2.77139
NCU08899	hypothetical protein	8.93191	24.7443	1.47005	1.32e-08	9.24148	8.48332	7.78196	26.5256	24.0653	33.9742	2.77031
NCU01339	hypothetical protein	8.33984	22.9977	1.4634	6.62e-05	7.48767	7.60604	7.37888	23.6905	26.8538	24.3417	2.75757
NCU04695	methyltransferase-UbiE family protein	4.32507	11.9157	1.46207	0.000482014	4.86343	3.16518	3.34204	11.5378	12.8936	12.5565	2.75503
NCU06754	CHY zinc finger domain-containing protein	11.1723	30.7094	1.45876	4.31e-09	9.17071	9.77418	11.6234	23.001	32.0836	42.8835	2.74872
NCU00466	glutamyl-tRNA synthetase	16.2577	44.6283	1.45683	6.62e-05	14.8764	13.8049	13.6792	46.6424	45.2109	49.7118	2.74505
NCU01163	GAF domain nucleotide-binding protein	46.922	128.797	1.45676	6.32e-09	53.1261	42.9808	36.6551	146.786	151.5	137.675	2.74491
NCU04575	3-chlorobenzoate-3,4-dioxygenase reductase subunit	5.31161	14.5087	1.4497	5.27e-06	5.48282	3.98033	5.12755	16.7026	12.4938	18.8838	2.73151
NCU07607	sugar transporter	3.82838	10.4524	1.44902	4.99e-05	5.42449	2.88987	2.34509	14.8485	6.57171	13.7098	2.73023
NCU05695	hypothetical protein	3.13221	8.52815	1.44505	1.15e-06	3.01054	2.58049	2.41706	11.6806	7.77765	7.52303	2.72272
NCU03415	aldehyde dehydrogenase	2.44662	6.63804	1.43997	0.00064937	3.53043	2.04125	1.56017	10.7565	9.77658	3.9375	2.71315
NCU05243	hypothetical protein	6.38129	17.241	1.43393	6.87e-06	5.44778	6.66406	4.58561	13.3342	20.7088	19.0016	2.70182
NCU04117	ATP-dependent permease MDL2	12.4162	33.4396	1.42934	5.97e-09	15.2042	8.99126	11.4744	48.0431	38.5974	31.902	2.69323
NCU02010	2-isopropylmalate synthase	98.9419	266.037	1.42698	6.19e-08	105.418	88.0933	86.1182	296.726	248.568	357.327	2.68883
NCU01922	hypothetical protein	18.9928	50.9729	1.42428	1.79e-06	17.3016	19.8193	18.5525	65.1777	61.1549	58.9747	2.68381
NCU06711	hypothetical protein	88.1705	236.379	1.42273	0.000599309	81.7935	91.2744	74.6749	249.131	263.164	298.595	2.68092
NCU01926	hypothetical protein	4.25419	11.3967	1.42166	0.00596506	5.23493	5.92291	4.49475	12.5655	17.0302	21.3277	2.67894
NCU06935	hypothetical protein	2.03294	5.4299	1.41736	2.49e-05	2.09102	1.64782	1.76839	6.53384	4.58719	6.3722	2.67096
NCU02479	glutamine synthetase	56.0345	149.493	1.41569	1.34e-09	61.3314	56.028	43.8136	184.575	190.911	152.93	2.66787
NCU08283	integral membrane channel protein	13.9783	37.2703	1.41483	1.46e-08	13.5874	17.4515	11.3666	30.6302	38.8653	66.8313	2.66628
NCU09553	3-hydroxybutyryl CoA dehydrogenase	18.5325	49.1664	1.40761	4.36e-08	19.2783	15.0501	17.4613	61.4795	60.4126	47.7149	2.65297
NCU05627	high affinity glucose transporter ght1	13.4562	35.5336	1.40091	1.84e-07	13.8506	12.9508	11.6078	56.9045	27.9049	43.007	2.64068
NCU01032	hypothetical protein	3.8296	10.087	1.39724	2.74e-05	4.7092	2.60704	4.15002	12.5366	13.4771	9.87678	2.63397
NCU09218	RNA methylase	7.64664	20.1183	1.39561	0.00825664	7.79543	7.11677	5.92977	18.5757	18.438	26.0398	2.631
NCU06112	glutamate decarboxylase	29.6658	78.0447	1.3955	4.6e-07	27.5799	24.1399	23.2282	86.6311	76.8402	81.8722	2.6308
NCU01811	hypothetical protein	10.8458	28.5325	1.39547	1.84e-05	10.3616	12.0428	7.2983	30.0226	26.3839	39.1875	2.63074
NCU03639	lipase	13.7237	36.1025	1.39543	0.00085398	13.283	14.4834	9.85346	25.1612	63.1847	34.5232	2.63067
NCU03177	sco1	42.5697	111.345	1.38714	5.42e-09	42.6584	36.1951	36.2455	118.695	123.124	123.455	2.6156
NCU09794	NAD-binding Rossmann fold oxidoreductase	25.7216	67.2412	1.38636	9.91e-06	24.3921	22.4254	18.9583	72.0857	74.0317	66.7181	2.61418
NCU16466	nucleic acid-binding protein	89.5788	233.461	1.38195	4.9e-09	95.9635	64.7718	77.5576	272.1	241.818	249.934	2.6062
NCU06048	40S ribosomal protein S30	273.555	712.411	1.38088	6.83e-08	292.869	305.284	239.399	857.582	953.312	854.692	2.60427
NCU04886	MFS multidrug transporter	1.44462	3.75858	1.37949	0.00433125	1.46412	1.40006	1.08912	3.6361	3.91375	4.8937	2.60176
NCU02325	GMP synthase	340.076	881.082	1.37342	5.78e-06	298.435	317.032	235.791	936.765	941.784	928.835	2.59084
NCU06353	hypothetical protein	33.9325	87.8461	1.37231	0.00105233	33.2617	41.2382	21.3173	90.3128	102.888	109.304	2.58885
NCU06340	TPR repeat protein	4.23111	10.897	1.36482	0.000130081	5.02631	2.24933	3.78974	13.0263	10.5943	9.88269	2.57544
NCU03338	hypothetical protein	22.4816	57.6307	1.3581	1.98e-08	23.3046	19.3184	16.627	62.7324	62.6189	57.7004	2.56347
NCU06371	mitochondrial ATP-dependent RNA helicase Suv3	16.0755	41.1669	1.35662	3.4e-08	19.5881	13.1486	14.2089	59.281	42.5422	47.8772	2.56085
NCU01374	CutC family protein	2.09375	5.36113	1.35645	0.00811503	2.88709	2.06314	1.3959	7.39237	6.31767	5.87502	2.56054
NCU07358	hypothetical protein	0.956059	2.44316	1.35358	0.00425026	0.749448	1.27099	0.804421	3.07916	3.43293	2.29959	2.55545
NCU04211	hypothetical protein	1.85395	4.73616	1.35312	0.00708206	2.00886	2.31689	1.57162	6.23134	6.10208	5.81222	2.55464
NCU05524	hypothetical protein	5.7789	14.7409	1.35095	1.81e-05	3.71153	6.61876	7.30117	8.65243	15.6968	30.3943	2.5508
NCU01141	CDP-diacylglycerol-glycerol-3-phosphate 3-phosphatidyltransferase	9.97101	25.4207	1.35019	2.53e-06	9.69707	8.83886	10.3223	32.4419	27.3409	30.5191	2.54946
NCU06722	tryptophanyl-tRNA synthetase	60.5478	154.336	1.34993	1.27e-08	65.004	66.6152	47.9303	172.537	170.861	205.397	2.549
NCU04020	lysyl-tRNA synthetase	114.796	292.467	1.3492	1.52e-07	113.134	107.58	104.41	339.506	294.726	382.53	2.54771
NCU09451	hypothetical protein	2.28658	5.82391	1.3488	0.000887426	1.77261	2.32057	1.67404	4.69574	5.37683	7.51279	2.547
NCU04249	hypothetical protein	67.4993	171.833	1.34806	2.08e-08	67.5446	71.0782	66.7156	185.213	167.804	261.707	2.5457
NCU03170	molybdopterin-converting factor subunit 2	12.8147	32.5955	1.34687	9.45e-06	10.0741	13.5877	8.8878	26.324	27.2232	41.7665	2.5436
NCU09403	NmrA family protein	10.7761	27.3756	1.34506	2.52e-05	9.37491	12.0649	8.05611	25.8408	30.4333	34.1051	2.54041
NCU08738	MFS peptide transporter	5.74733	14.5507	1.34013	1.84e-05	7.66151	5.87423	5.3359	21.9803	18.3225	20.1359	2.53174
NCU02492	hypothetical protein	11.3764	28.7982	1.33993	2.96e-06	13.2527	12.4675	9.68283	34.1221	40.2798	32.7899	2.53139
NCU08195	arginyl-tRNA synthetase	90.2472	228.203	1.33837	2.51e-07	81.2685	91.0232	69.9067	247.062	226.205	269.388	2.52865
NCU04303	asparagine synthetase 2	180.928	457.181	1.33735	1.95e-06	200.852	214.305	139.033	651.077	436.348	624.198	2.52687
NCU00021	hypothetical protein	20.2943	51.0947	1.3321	2.46e-08	21.0508	15.4194	19.6469	59.7578	42.4347	70.9755	2.51769
NCU01381	hypothetical protein	101.295	254.166	1.32721	1.68e-08	91.8116	107.101	64.8516	249.944	272.918	284.346	2.50917
NCU08925	amine oxidase	3.70447	9.28425	1.32552	0.000192241	3.46827	3.84092	2.99576	11.0228	8.9793	11.6216	2.50623
NCU03008	hypothetical protein	33.4552	83.8112	1.32491	9.08e-05	40.1123	30.1721	29.5013	110.126	95.0789	93.0044	2.50517
NCU02148	triacylglycerol lipase	21.1688	52.935	1.32228	3.21e-08	23.9712	23.7406	19.7325	69.1247	54.2849	80.9784	2.50061
NCU06382	ABC transporter	9.27382	23.0645	1.31444	5.68e-08	9.75362	8.08561	9.6264	24.7822	30.9998	29.2233	2.48706
NCU01060	hypothetical protein	21.6205	53.6951	1.31239	4.65e-06	18.5628	22.5767	19.3607	52.9771	53.0314	69.4329	2.48353
NCU06461	hypothetical protein	10.8288	26.8856	1.31196	2.1e-07	9.98353	8.49776	9.15106	29.8643	30.7767	24.0175	2.48279
NCU08737	hypothetical protein	1.97292	4.89447	1.31082	0.00214487	2.22711	1.51996	1.73333	4.78386	5.77221	5.41324	2.48083
NCU04287	hypothetical protein	131.268	324.607	1.30618	1.43e-07	141.575	164.024	118.535	493.354	458.592	341.167	2.47286
NCU00931	lysyl-tRNA synthetase	10.4617	25.771	1.30063	1.81e-05	9.59134	8.95354	9.97067	31.9121	20.7437	32.2686	2.46336
NCU08155	hypothetical protein	25.6733	63.1153	1.29772	4.56e-06	18.0748	49.8973	18.2024	70.9249	60.982	122.586	2.4584
NCU06403	hypothetical protein	28.8357	70.8591	1.29709	3.64e-08	28.6927	28.4244	25.2375	76.9713	86.6684	91.7615	2.45733
NCU07618	hypothetical protein	2.58757	6.34205	1.29335	1.43e-05	1.87091	2.75376	1.84618	6.47987	6.78984	5.84754	2.45097
NCU06478	hypothetical protein	4.57836	11.1585	1.28524	0.000465941	4.81895	4.03088	3.96078	12.1957	10.8525	14.7919	2.43723
NCU02804	mitochondrial 60S ribosomal protein L25	67.3172	163.725	1.28223	1.22e-07	69.3399	45.937	53.5562	178.147	168.087	154.03	2.43215
NCU01442	DUF1671 domain-containing protein	10.7747	26.2052	1.28221	0.00586333	11.8203	13.1125	10.1294	33.3423	37.1919	31.6426	2.43211
NCU07755	tyrosyl-tRNA synthetase	53.8158	130.539	1.27838	7.62e-08	63.0849	46.6545	46.5727	149.251	133.418	173.389	2.42566
NCU02888	hypothetical protein	46.29	112.207	1.27738	0.000252901	53.5226	40.2589	37.2813	138.011	139.207	107.495	2.42398
NCU03158	alpha/beta hydrolase	15.4422	37.2875	1.27181	6.27e-06	18.7249	14.5681	12.8214	43.5125	36.6217	53.8274	2.41464
NCU06450	mitochondrial ribosomal protein	57.5656	138.708	1.26877	6.81e-08	66.7992	44.467	44.2721	154.935	147.989	147.008	2.40956
NCU09336	hypothetical protein	6.57265	15.8254	1.26769	4.03e-05	7.23025	5.87166	5.19024	17.1012	15.2126	20.9309	2.40776
NCU16491	fungal specific transcription factor domain-containing protein	0.835877	2.00907	1.26516	0.00590663	0.349235	0.816064	0.800467	1.54716	2.43973	1.72793	2.40354
NCU08333	bleomycin hydrolase	39.2481	94.3076	1.26475	5.95e-08	36.3174	36.7219	37.1441	104.738	117.286	107.206	2.40286
NCU06748	hypothetical protein	18.3435	44.0552	1.26404	0.00183575	18.5351	16.0748	13.5119	47.493	49.0741	45.2987	2.40167
NCU16968	cytochrome c mitochondrial import factor	7.68456	18.4554	1.26401	1.95e-05	8.25634	6.05698	6.50426	18.7555	17.9359	21.3917	2.40162
NCU03548	hypothetical protein	46.8999	112.581	1.26331	8.75e-08	45.4903	44.0379	36.7909	127.715	107.191	127.026	2.40046
NCU02639	argininosuccinate synthase	433.036	1036.31	1.2589	0.000364714	458.395	460.677	317.83	1336.09	1060.38	1246.19	2.39313
NCU05248	hypothetical protein	39.9458	95.5702	1.25852	9.95e-08	50.4803	33.4168	31.0681	110.703	107.785	115.691	2.3925
NCU09185	hypothetical protein	7.3748	17.644	1.2585	4.82e-05	6.55964	6.88468	7.14566	20.1654	23.0279	18.0361	2.39247
NCU06643	oleate-induced peroxisomal protein	42.7024	102	1.25618	9.53e-07	44.6817	51.6527	39.4518	125.526	141.211	129.887	2.38862
NCU04692	hypothetical protein	2.84906	6.79161	1.25327	2.16e-05	1.84456	3.49618	2.54551	8.17104	7.12325	8.08869	2.38381
NCU03904	hypothetical protein	62.7125	149.174	1.25017	3.03e-07	58.8909	59.6978	62.4864	167.504	177.795	180.757	2.37869
NCU01404	RNA methyltransferase	6.05931	14.3819	1.24703	5.19e-05	6.21339	4.45472	5.06836	15.0022	13.136	15.8671	2.37352
NCU00730	hypothetical protein	1.31322	3.11562	1.24641	0.00421871	0.91483	1.27128	1.14201	3.23791	3.38075	3.06048	2.3725
NCU11414	plasma membrane zinc ion transporter, tzn-2	16.829	39.7104	1.23857	1.18e-06	14.4738	18.9609	15.778	42.859	48.9198	50.8387	2.35965
NCU00796	hydantoinase	7.91628	18.6707	1.23788	1.79e-06	6.46035	7.76868	5.34441	18.6519	16.999	22.2079	2.35852
NCU02630	heat shock protein 78	10.6859	25.1786	1.23649	2.21e-06	10.7688	8.92328	8.92134	25.9471	29.0547	27.5162	2.35625
NCU08473	alpha-1,3-glucanase	1.20567	2.83908	1.23559	0.00104437	1.2941	0.968789	0.906422	3.14994	2.6241	3.1922	2.35478
NCU01102	mitochondrial export translocase Oxa1	52.4893	123.367	1.23286	1.65e-07	66.4375	43.1413	47.7951	156.35	140.997	161.638	2.35032
NCU03032	betaine lipid synthase	1.37002	3.20991	1.22833	0.00692098	1.33021	1.43054	1.21836	4.13813	3.54157	3.7639	2.34296
NCU07153	glutamate carboxypeptidase	156.213	365.134	1.22491	8.69e-06	120.998	141.543	139.01	390.539	445.536	381.465	2.33741
NCU02475	glycine dehydrogenase	81.6507	190.781	1.22438	3.85e-06	70.4713	90.8422	74.8364	217.69	225.718	248.805	2.33655
NCU02505	succinate, suc	169.862	396.402	1.2226	6.28e-05	148.055	186.808	147.682	498.191	448.287	492.612	2.33367
NCU09250	hypothetical protein	37.1117	86.6017	1.22252	0.000828163	38.4209	33.9551	29.5268	86.9865	92.0923	90.4147	2.33354
NCU01121	hypothetical protein	15.3166	35.671	1.21965	6.62e-05	17.6915	11.3596	13.0404	43.1635	38.4956	38.0847	2.3289
NCU04764	hypothetical protein	12.3355	28.6788	1.21717	7.3e-06	12.0939	9.83023	8.54537	26.6226	27.9583	30.3486	2.3249
NCU06012	hypothetical protein	2.08874	4.85417	1.21659	0.00970229	2.04708	2.0209	2.24319	6.45239	6.23674	5.24303	2.32397
NCU03310	prohibitin-2	173.61	403.246	1.21581	9.61e-07	196.307	155.981	147.037	462.383	448.977	515.979	2.32271
NCU04016	phosphoglycerate mutase	55.5894	129.021	1.21472	3.06e-07	48.5763	58.778	35.8189	115.07	111.531	167.181	2.32096
NCU03575	isoleucyl-tRNA synthetase	160.385	371.373	1.21133	4.5e-05	125.518	149.871	122.835	381.592	372.18	405.47	2.31551
NCU02998	nicotinate-nucleotide pyrophosphorylase	73.3845	169.761	1.20996	2.37e-05	74.3002	58.9027	55.59	158.876	185.081	192.062	2.31331
NCU00711	multidrug resistance protein fnx1	1.50223	3.47238	1.20881	0.00848632	1.45538	1.30088	1.52392	4.93791	3.6181	3.81166	2.31147
NCU02278	hypothetical protein	19.7982	45.6316	1.20466	3.42e-05	19.9025	17.7674	18.9866	55.078	60.0785	49.67	2.30483
NCU08882	NAD binding Rossmann fold oxidoreductase	118.008	271.888	1.20413	6.67e-07	115.893	94.8884	96.4084	268.128	275.296	328.197	2.30398
NCU07451	methionyl-tRNA synthetase	94.5179	217.642	1.2033	1.09e-06	92.4943	76.5545	74.8205	240.679	214.973	229.205	2.30266
NCU06303	alcohol dehydrogenase	11.1846	25.7354	1.20224	8.05e-05	10.4265	9.25111	8.6893	29.2464	27.7618	23.6626	2.30097
NCU00676	F1-ATP synthase assembly protein	15.0013	34.4223	1.19826	8.24e-06	14.6385	10.8766	11.4122	34.5922	35.3832	31.8118	2.29463
NCU02502	S-adenosyl-methionine-sterol-C	8.43521	19.3309	1.19641	6.24e-05	8.21188	10.6583	7.45758	16.5723	21.6939	34.6047	2.29169
NCU08183	hypothetical protein	110.097	251.243	1.19031	9.3e-07	92.393	138.142	63.938	251.515	278.108	303.792	2.28202
NCU09206	hypothetical protein	6.21569	14.1769	1.18955	0.000130802	6.86207	5.89775	5.24651	18.661	17.0266	12.2725	2.28082
NCU00305	short chain dehydrogenase	3.6023	8.21134	1.1887	0.00477774	3.22368	3.48543	3.18191	8.04367	12.1507	7.7184	2.27947
NCU16329	hypothetical protein	93.7075	213.49	1.18793	1.47e-05	110.533	81.9864	80.5516	261.143	258.25	244.295	2.27826
NCU04963	high-affinity glucose transporter	2.50993	5.71369	1.18678	0.00746389	3.69339	2.21702	2.51112	10.736	5.71532	7.0303	2.27644
NCU03648	glutaminase A	7.55147	17.1796	1.18587	3.16e-05	5.01302	9.1964	7.56066	20.7922	25.8113	15.7945	2.27501
NCU11030	hypothetical protein	52.1634	118.391	1.18245	5.7e-07	58.048	51.1737	41.6473	133.478	121.416	158.406	2.26962
NCU04843	hypothetical protein	35.3743	80.0463	1.17813	0.000519513	31.7349	30.084	24.8248	94.1509	72.8635	81.5214	2.26283
NCU02705	F1F0 ATP synthase assembly protein Atp10	15.4366	34.9122	1.17738	0.000273128	13.3604	11.8322	14.5938	36.1748	32.3095	41.1762	2.26166
NCU02955	elongation factor G 1	41.2538	93.2254	1.1762	7.19e-07	43.5069	31.7111	37.8125	115.859	102.764	99.6802	2.25981
NCU04797	fructose-1,6-bisphosphatase, fbp-1	5.47226	12.3606	1.17554	0.00143889	5.98429	5.0858	5.12316	15.3597	20.6336	9.43023	2.25877
NCU11345	hypothetical protein	101.398	228.994	1.17528	1.12e-06	98.7333	79.7858	85.4467	270.52	238.399	225.963	2.25837
NCU02485	hypothetical protein	2.03697	4.59681	1.17421	0.00459142	1.30204	1.25846	2.26032	5.46419	5.00111	3.8044	2.25669
NCU02304	hypothetical protein	8.75143	19.6991	1.17053	0.00191056	9.63544	9.17811	6.53329	23.9254	21.0922	24.2679	2.25094
NCU09830	ABC multidrug transporter	1.64996	3.71126	1.16948	0.00274443	1.60037	1.50114	1.70963	5.53675	4.41756	3.80706	2.24931
NCU06924	kynurenine 3-monooxygenase	62.7815	140.93	1.16657	1.85e-06	52.9585	59.4191	51.2505	140.471	145.589	163.293	2.24477
NCU08556	hypothetical protein	3.96301	8.89016	1.16561	0.000969936	4.02545	3.59296	3.27267	13.1265	9.16215	7.8965	2.24328
NCU00963	methylenetetrahydrofolate dehydrogenase	65.4912	146.673	1.16323	0.000122442	85.6666	51.5453	60.254	191.129	142.962	203.125	2.23958
NCU07871	hypothetical protein	7.303	16.3519	1.16289	4.14e-05	6.99629	5.03288	6.77255	15.9617	12.8531	19.852	2.23906
NCU06309	hypothetical protein	13.9733	31.2539	1.16136	0.00155005	15.7847	10.7037	11.1519	34.3803	30.3792	37.4021	2.23668
NCU05364	tyrosine-protein phosphatase non-receptor type 6	33.5049	74.8309	1.15926	0.000275342	30.8	33.7897	28.9229	80.1367	82.1232	90.5742	2.23343
NCU06301	hypothetical protein	463.275	1030.16	1.15292	2.38e-05	496.317	490.243	333.226	1045.07	1169.07	1338.3	2.22364
NCU00357	hypothetical protein	15.7383	34.8043	1.14499	4.09e-05	16.9663	14.7861	16.0706	37.1128	41.3386	46.4267	2.21145
NCU08174	hypothetical protein	6.43526	14.1724	1.13901	0.000169605	6.25281	5.49723	5.58304	17.6921	13.0176	16.0192	2.2023
NCU01968	MFS transporter	5.06609	11.1311	1.13565	0.000421064	6.73212	3.78148	5.47114	17.3535	13.0982	12.637	2.19718
NCU01965	valyl-tRNA synthetase, cyt-20	128.988	282.77	1.13239	7.24e-05	117.572	128.384	105.836	303.638	279.01	372.088	2.19222
NCU03670	phospholipase A2	5.92336	12.9654	1.13018	0.00275088	7.07765	4.55538	4.35721	11.393	14.4942	13.1157	2.18886
NCU10028	bax Inhibitor family protein	134.231	292.437	1.12341	2.14e-05	152.269	129.844	143.109	403.703	427.618	352.79	2.17861
NCU06974	histidinol-phosphatase	19.1121	41.5793	1.12138	6.16e-05	17.4168	20.2284	13.481	37.0668	42.5706	55.5209	2.17555
NCU09886	hypothetical protein	63.2527	137.464	1.11985	2.24e-06	47.1274	55.7004	55.0228	125.019	159.472	138.199	2.17324
NCU06666	inositol-3-phosphate synthase	287.717	625.154	1.11956	0.000377083	362.815	177.867	265.135	796.264	901.498	450.414	2.17281
NCU01650	hypothetical protein	68.6812	148.994	1.11727	9.29e-06	77.8352	54.1751	54.2677	167.855	147.469	169.892	2.16936
NCU05264	pyrimidine 5'-nucleotidase	34.4932	74.8278	1.11726	4.29e-05	30.6275	40.978	23.6586	81.0324	60.727	99.9322	2.16935
NCU08893	60S ribosomal protein L1	66.6775	144.611	1.1169	1.66e-05	69.5878	45.9558	53.6555	164.046	146.128	140.439	2.1688
NCU09087	hypothetical protein	1.76004	3.81331	1.11543	0.00564969	1.70358	1.93604	1.37331	4.00062	4.09378	5.02619	2.1666
NCU03186	ankyrin repeat and BTB/POZ domain-containing protein	9.14889	19.7772	1.11217	9.27e-05	10.3207	10.0593	7.40206	25.4448	23.0106	26.0467	2.16171
NCU00461	NAD-specific glutamate dehydrogenase	17.2269	37.2125	1.11112	4.11e-06	15.4995	19.5414	19.9221	46.9765	40.2483	58.2193	2.16013
NCU09817	DAHP synthase, aro-7	280.749	605.63	1.10916	9.83e-05	301.941	267.249	217.489	674.072	585.659	797.904	2.1572
NCU00079	hypothetical protein	8.76463	18.8965	1.10835	0.00942066	10.9546	11.9897	6.63914	30.1407	22.3603	23.7054	2.15599
NCU06055	extracellular alkaline protease	7.7481	16.6905	1.10711	2.91e-05	7.86469	6.44917	8.48813	24.5163	22.1088	13.2773	2.15414
NCU03147	assembly factor cbp-4	44.1676	94.8642	1.10288	4.5e-05	49.4583	36.753	35.0799	99.8716	115.588	101.932	2.14783
NCU00602	siroheme synthase	14.4598	31.0156	1.10095	1.86e-05	13.4465	11.5447	13.4363	38.5768	22.6809	39.9365	2.14496
NCU01904	2-deoxy-D-gluconate 3-dehydrogenase	45.0175	96.476	1.09969	0.000636988	40.7877	43.2515	36.6355	116.073	122.238	85.868	2.14309
NCU03166	phosphoribosylaminoimidazole-succinocarboxamide synthase	171.145	366.748	1.09957	0.000191231	165.356	184.756	116.573	377.333	397.518	428.435	2.14291
NCU07295	mitochondrial import inner membrane translocase subunit tim-54	14.219	30.4584	1.09902	0.000145513	16.3976	10.3634	11.1211	33.8941	27.0286	34.2021	2.14209
NCU01070	hypothetical protein	11.401	24.3521	1.09488	0.0023962	13.8323	10.6538	8.71427	26.4081	27.9854	32.0103	2.13595
NCU03603	cytochrome b5	22.6245	48.288	1.09378	4.6e-05	24.4056	20.1673	18.6086	51.5335	58.0327	51.5033	2.13433
NCU02522	hypothetical protein	6.27807	13.3748	1.09112	0.00120834	7.38178	6.10174	5.50546	17.7164	17.256	15.8706	2.13039
NCU01873	hypothetical protein	11.5763	24.6575	1.09086	5.08e-05	9.98402	14.5803	12.2503	17.575	33.9588	43.7927	2.13001
NCU07321	hypothetical protein	22.2199	47.1447	1.08524	5.29e-05	22.1185	21.0352	18.0398	55.6411	45.4484	53.3233	2.12173
NCU05548	phospho-2-dehydro-3-deoxyheptonate aldolase	52.8108	112.019	1.08484	7.57e-06	77.4492	43.5132	43.2997	155.153	123.124	151.614	2.12114
NCU02771	uroporphyrinogen decarboxylase	117.738	249.414	1.08296	7.5e-05	115.26	97.8293	100.75	269.151	301.743	272.756	2.11838
NCU09136	hypothetical protein	49.534	104.878	1.08222	1.35e-05	42.0407	54.7384	44.6388	105.494	127.649	141.371	2.11729
NCU09195	vacuolar membrane PQ loop repeat protein	15.65	33.0299	1.07761	8.81e-05	14.9892	26.635	12.4941	47.9549	26.6175	65.6215	2.11054
NCU09097	hypothetical protein	59.9029	126.295	1.0761	1.78e-05	46.7229	71.8809	52.6524	133.922	158.368	150.776	2.10833
NCU03823	ABC1 protein	9.96118	21.001	1.07607	0.000561049	10.9059	6.13658	9.05241	23.0877	20.9996	21.9976	2.10829
NCU08900	FMN binding oxidoreductase	5.49831	11.5762	1.0741	0.00216188	5.09612	3.35801	4.92481	11.8113	10.5835	12.0805	2.10541
NCU06080	hypothetical protein	5.256	11.0483	1.07179	0.0044054	4.41156	4.34548	4.38802	12.0454	12.2586	10.2149	2.10204
NCU07452	NADPH dehydrogenase	21.8228	45.7582	1.06819	0.004274	25.8601	15.8961	17.4338	68.8505	56.9279	32.6921	2.0968
NCU08868	hypothetical protein	8.48362	17.744	1.06458	0.000865783	10.1863	7.01936	7.27524	20.1622	16.1407	24.1726	2.09156
NCU07760	endoglucanase IV	6.67193	13.9544	1.06455	0.00216442	6.89696	4.40309	6.36152	18.9179	12.3576	13.69	2.09152
NCU02625	hypothetical protein	1.70632	3.56642	1.06358	0.00868799	2.07411	1.47989	1.60065	4.95649	3.91733	4.18027	2.09011
NCU05563	hypothetical protein	15.6773	32.7439	1.06254	0.000138577	14.3553	15.7854	10.8087	28.9465	41.2224	34.5168	2.08861
NCU01654	long-chain-fatty-acid-CoA ligase 1	35.4988	74.1093	1.06188	7.68e-06	35.6758	32.2765	30.8343	89.5544	92.9184	75.2094	2.08765
NCU05525	DUF833 domain-containing protein	46.1379	96.2562	1.06093	2.21e-05	38.7576	41.2261	36.717	78.7864	81.3745	130.431	2.08628
NCU01187	cross pathway control-3, cpc-3	26.0438	54.2803	1.05949	1.92e-05	22.2027	32.5791	17.6218	61.6064	51.4881	71.211	2.08419
NCU08924	acyl-CoA dehydrogenase	10.0565	20.9388	1.05805	0.000203723	9.57687	9.21661	8.09064	23.0389	27.3783	19.2661	2.08212
NCU01347	hypothetical protein	24.9377	51.9173	1.05789	3.58e-05	25.0725	23.9611	19.1351	59.5755	61.3735	52.2524	2.08188
NCU07082	aspartyl-tRNA synthetase	21.2291	44.1268	1.05561	1.93e-05	20.0328	20.211	20.2418	35.2012	52.9277	65.9364	2.0786
NCU07707	hypothetical protein	7.40561	15.3827	1.05462	4.69e-05	7.8495	6.91669	7.72248	20.8726	19.1073	16.8536	2.07717
NCU02640	hypothetical protein	23.0739	47.7756	1.05001	0.000600322	26.3327	14.9144	17.9989	53.1305	33.2138	55.6414	2.07054
NCU00046	leucine Rich Repeat domain-containing protein	17.5034	36.2362	1.0498	7.5e-05	20.6084	17.9031	17.6958	49.8385	49.817	41.9479	2.07024
NCU01657	cytochrome-c oxidase assembly protein	33.0963	68.4667	1.04873	5.01e-05	36.3218	27.754	25.6862	73.9552	79.5763	71.0335	2.06871
NCU05317	chitinase	1.90728	3.94532	1.04863	0.00390734	1.01885	2.17201	1.66382	4.60024	3.81566	4.50345	2.06856
NCU09594	seryl-tRNA synthetase	9.77104	20.1768	1.04611	0.000485325	11.3669	6.75103	8.35771	22.2484	17.9739	25.3342	2.06495
NCU09656	carboxymethylenebutenolidase	19.8812	40.9878	1.04379	5.08e-05	20.3761	17.8799	16.5098	42.3819	48.9152	45.8219	2.06164
NCU08507	zinc finger protein zpr1	14.244	29.3347	1.04226	0.000630929	15.2131	9.76447	10.9918	36.1699	27.2382	27.6727	2.05945
NCU08952	translation regulator GCD7	45.9507	94.3749	1.03832	1.95e-05	46.9024	47.9839	39.0691	104.76	90.3061	137.33	2.05383
NCU04845	phytanoyl-CoA dioxygenase	5.76331	11.8294	1.03741	0.00517502	5.07184	4.84964	5.278	11.0991	15.2846	11.7415	2.05254
NCU11314	CaaX prenyl proteinase Rce1	8.74988	17.9529	1.03688	0.00131485	9.16788	10.3616	8.10453	24.7469	22.0766	21.9519	2.05179
NCU04572	hypothetical protein	20.5213	41.9622	1.03197	0.000607097	25.7264	21.245	18.4038	48.6232	50.9899	67.8034	2.04481
NCU01997	ABC transporter	18.3889	37.5314	1.02927	3.23e-05	16.8311	15.222	15.2273	37.0869	34.2211	46.6415	2.04099
NCU01695	RNA binding protein Nrd1	7.65103	15.5965	1.0275	0.000209897	8.63406	6.71404	6.87176	19.8721	18.2893	16.9091	2.03849
NCU05516	biotin apo-protein ligase	21.118	43.0181	1.02647	0.0042314	20.14	23.7156	17.0964	44.8518	50.2325	56.4226	2.03703
NCU07035	bacteriodes thetaiotaomicron symbiotic chitinase	2.16361	4.40456	1.02556	0.00744002	1.6066	2.2976	2.01333	4.6121	5.20386	4.97	2.03575
NCU00378	aldehyde dehydrogenase	65.0498	132.005	1.02097	2.14e-05	60.3579	55.2462	51.2826	136.854	150.656	125.182	2.02928
NCU00395	mRNA processing protein	51.2811	103.959	1.01952	1.96e-05	52.0596	42.5964	46.2878	115.816	119.142	116.328	2.02724
NCU08055	b-ZIP transcription factor IDI4	240.072	486.256	1.01825	0.000136964	203.987	224.372	265.569	556.201	581.473	544.672	2.02546
NCU07684	hypothetical protein	5.21984	10.5512	1.01533	0.00383842	5.45537	4.61841	4.48957	14.7767	10.2857	11.3953	2.02137
NCU06543	acyl-CoA dehydrogenase	16.782	33.9085	1.01473	0.000200949	15.6562	14.7646	15.9398	44.4854	42.3774	31.5315	2.02052
NCU02474	translocase of outer mitochondrial membrane 5, tom5	101.199	204.456	1.01461	0.00149525	152.972	106.507	105.291	303.618	288.425	307.103	2.02036
NCU05958	hypothetical protein	8.80165	17.7549	1.01237	0.000292518	8.27294	10.2982	6.86192	16.0375	22.8641	22.6996	2.01722
NCU08946	hypothetical protein	163.762	330.209	1.01178	4.62e-05	155.203	125.4	132.804	344.487	351.816	324.45	2.0164
NCU04942	methionine permease	16.808	33.8792	1.01125	0.000253609	17.3547	17.5294	26.6735	52.4231	44.2326	56.8868	2.01566
NCU05642	cysteinyl-tRNA synthetase	50.9899	102.69	1.01001	3.67e-05	51.2793	53.8443	41.9981	118.284	108.292	139.275	2.01393
NCU01807	hypothetical protein	28.7159	57.8201	1.00972	0.0011017	28.9847	21.6992	25.0913	55.8692	64.2948	56.8647	2.01352
NCU08873	Apc13 domain-containing protein	28.3647	57.068	1.00858	0.00157952	22.6898	24.5718	20.0708	46.495	51.3684	62.0818	2.01193
NCU03076	delta-1-pyrroline-5-carboxylate dehydrogenase	151.398	303.99	1.00568	0.000230639	173.433	131.244	125.291	355.299	290.837	386.458	2.00789
NCU06324	hypothetical protein	3.7979	7.62247	1.00506	0.00421465	3.59979	4.43826	3.59607	8.48424	8.49231	10.8335	2.00703
NCU10046	ubiquitin conjugating enzyme Ubc8	56.7737	113.888	1.00433	0.000120186	59.9069	58.8654	48.846	106.371	142.818	156.107	2.00601
NCU11288	xaa-Pro dipeptidase	14.2163	28.4339	1.00006	5.43e-05	15.6166	11.7212	11.8624	31.1126	34.4051	29.9697	2.00008
NCU02561	hypothetical protein	29.1569	14.549	-1.00292	0.000228071	32.4549	27.726	24.9742	19.1511	19.7251	13.295	0.498989
NCU01912	mannosyltransferase 1	88.3053	43.9799	-1.00565	0.000501826	76.3081	81.2855	91.1872	54.2906	55.0338	46.1277	0.498046
NCU10498	60S ribosomal protein L35	1377.73	686.157	-1.00568	0.000533164	1488.15	1256.06	1209.07	859.37	731.739	784.985	0.498035
NCU05810	cross pathway control-2, cpc-2	1312.09	653.293	-1.00606	0.0023384	1381.44	1247.36	1452.24	930.352	762.917	818.365	0.497904
NCU06075	pyruvate kinase	1152.76	573.628	-1.0069	0.00755379	959.149	1447.25	959.587	698.596	708.232	699.693	0.497614
NCU05599	40S ribosomal protein S28	1498.19	744.622	-1.00864	0.000360597	1633.82	1329.15	1379.13	941.724	838.43	893.262	0.497015
NCU05785	DUF907 domain-containing protein	40.8484	20.2723	-1.01077	2.86e-05	44.333	43.7197	48.2269	28.7945	28.4502	26.0628	0.496281
NCU00568	hypothetical protein	19.6771	9.76042	-1.0115	0.000549136	18.7605	19.4609	20.1372	12.2907	10.7489	13.1961	0.49603
NCU01648	dolichyl-phosphate-mannose-protein mannosyltransferase 2	68.609	34.0118	-1.01236	2.75e-05	73.1834	69.4583	76.9619	44.0346	47.2366	46.1657	0.495735
NCU08991	hypothetical protein	295.519	146.363	-1.0137	0.000505444	311.563	290.967	265.849	177.654	177.729	174.322	0.495274
NCU07366	glucosamine-fructose-6-phosphate aminotransferase	171.19	84.7642	-1.01407	0.00178359	160.195	157.263	196.382	116.873	115.194	85.661	0.495147
NCU06532	dihydroorotate reductase PyrE	178.259	88.2532	-1.01425	9.08e-05	144.285	205.56	166.823	89.6549	105.259	118.793	0.495086
NCU06602	hypothetical protein	17.9268	8.87278	-1.01466	0.000356721	16.8207	17.9498	18.2687	11.7496	9.33181	11.1546	0.494945
NCU07395	DNA-binding protein SMUBP-2	14.3367	7.09562	-1.01472	0.000317589	9.79034	14.7438	10.5067	7.16927	7.39366	7.4546	0.494924
NCU08364	choline sulfatase	5.61773	2.78015	-1.01483	0.00411418	5.54405	5.77611	4.51473	3.67954	2.86018	3.09518	0.494887
NCU09549	C6 zinc finger domain-containing protein	11.1753	5.52521	-1.01621	0.000651448	11.3451	10.6644	10.2956	7.46546	5.27708	6.73177	0.494413
NCU09485	chaperone dnaK	51.4151	25.4134	-1.01661	2.16e-05	50.4459	36.6615	46.4544	32.2919	28.3977	21.3618	0.494276
NCU03600	GTP-binding protein EsdC	1826.85	901.749	-1.01856	0.00723118	1587.65	2988.43	2369.26	1394.01	1400.44	1385.74	0.493609
NCU05974	cell wall glucanosyltransferase Mwg1	366.253	180.758	-1.01878	0.000117678	309.749	365.056	416.966	243.018	226.888	190.858	0.493534
NCU00182	integral membrane protein	39.5374	19.5021	-1.01959	4.97e-05	39.0381	37.8615	41.5984	26.6021	25.5665	20.2155	0.493257
NCU00585	albino-2, al-2	130.562	64.3198	-1.0214	3.52e-05	116.37	170.79	122.276	77.1786	82.7574	92.977	0.492638
NCU03635	60S ribosomal protein L38	2199.21	1083.33	-1.02151	0.00125537	2349.58	1968.19	2085.8	1381.62	1188.83	1264.36	0.492601
NCU00811	hypothetical protein	875.029	430.94	-1.02184	0.000623233	863.027	880.688	1009.96	631.375	539.792	478.238	0.492488
NCU04244	syntaxin 2, syn-2	67.1513	33.0571	-1.02245	2.19e-05	52.9486	67.368	61.4634	36.0266	40.0625	33.5422	0.49228
NCU00430	Na(+)/H(+) antiporter 2	43.4051	21.3641	-1.02268	1.76e-05	41.636	36.9468	45.4875	25.2976	23.7375	25.7317	0.492201
NCU08502	40S ribosomal protein S6	1580.71	776.657	-1.02522	0.00283271	1564.44	1400.75	1497.56	978.381	783.045	890.07	0.491335
NCU03302	60S ribosomal protein L36	1008.78	495.383	-1.02599	0.00034845	1226.64	1092.12	1129.59	752.047	632.15	714.864	0.491073
NCU03393	ribosome-associated protein	1156.01	567.493	-1.02648	0.00107462	1119.96	940.446	1074.29	728.367	544.887	631.906	0.490906
NCU08434	5-methyltetrahydropteroyltriglutamate-homocysteine methyltransferase	288.959	141.794	-1.02707	5.6e-05	232.724	269.63	241.232	152.543	169.314	135.979	0.490706
NCU07257	F-box domain-containing protein	1077.6	528.557	-1.02769	0.00308301	850.771	1233.79	1319.61	396.898	793.326	830.943	0.490495
NCU00595	ubiquitin thiolesterase	23.8187	11.6669	-1.02968	3.28e-05	21.3536	23.0591	25.3743	11.5796	15.4928	13.597	0.489819
NCU07562	60S ribosomal protein L43	1688.92	824.021	-1.03535	0.000636727	1811.29	1647.42	1755.98	1100.19	964.008	1053.43	0.487898
NCU00260	oxidoreductase	80.3888	39.1873	-1.03661	2.39e-05	70.1657	75.4866	64.9459	39.3651	57.5952	30.851	0.487472
NCU03967	vivid, vvd	192.525	93.7793	-1.0377	3.53e-05	221.594	198.276	213.96	114.909	130.559	120.918	0.487103
NCU02797	UTP-glucose-1-phosphate uridylyltransferase	499.037	242.612	-1.0405	0.000203834	518.39	496.275	503.794	330.815	360.25	234.046	0.486159
NCU08351	hypothetical protein	223.55	108.275	-1.0459	0.000222733	224.816	265.6	240.965	147.757	157.318	111.843	0.484343
NCU07221	two-component system protein A	41.1992	19.9054	-1.04946	2.34e-05	32.517	51.4366	29.3384	18.6964	19.2196	29.2925	0.483149
NCU00701	lysozyme	11.8654	5.72978	-1.05021	0.00659414	11.4471	11.7517	13.2595	9.23386	7.61325	5.1563	0.482898
NCU00979	60S acidic ribosomal protein P2	2997.56	1445.55	-1.05217	0.000805453	3014.15	2868.83	2979.42	1840.69	1643.87	1881.3	0.482242
NCU00222	hypothetical protein	14.2317	6.85885	-1.05307	0.000193545	13.2832	11.3543	14.6103	8.55897	7.54452	6.89551	0.481942
NCU01004	phosphatidylserine decarboxylase proenzyme	46.4386	22.3726	-1.05359	2.72e-05	43.1904	39.7876	45.4257	24.6329	28.9482	21.9839	0.481768
NCU04129	gamma-tocopherol methyltransferase	21.3854	10.3012	-1.05381	0.000576628	21.6134	19.6323	20.7015	10.4299	14.9609	10.7449	0.481694
NCU02435	histone H2B	1184.74	570.593	-1.05403	0.000438218	1269.52	1154.26	1321	793.199	739.413	665.24	0.481621
NCU05160	ATP-dependent Zn protease	152.918	73.5958	-1.05506	9.18e-06	132.069	150.537	127.951	71.1753	88.4094	83.6851	0.481277
NCU07914	phosphoglycerate kinase, pgk	1561.02	751.096	-1.05541	0.00274301	1338.72	1643.35	1542.3	788.923	954.745	965.769	0.48116
NCU01376	phosphorus-2, pho-2	5.89933	2.83848	-1.05543	0.00652151	4.59373	5.05324	7.04285	3.5326	3.23715	3.22753	0.481154
NCU06107	hypothetical protein	77.3267	37.13	-1.05838	7.25e-05	67.0513	68.1486	56.5602	39.1165	37.6603	33.2552	0.480171
NCU01498	serine/threonine-protein kinase MAK	126.526	60.714	-1.05933	3.2e-05	101.123	145.487	131.126	73.0994	74.8277	71.1859	0.479855
NCU03083	hypothetical protein	55.3244	26.5289	-1.06035	1.06e-05	48.8396	43.7829	47.1826	34.6039	28.4435	21.287	0.479516
NCU05554	60S ribosomal protein L13	1055.84	506.176	-1.06068	0.00175971	981.672	954.611	936.726	599.001	506.091	631.49	0.479406
NCU06432	40S ribosomal protein S12	1831.03	876.593	-1.06267	0.000484735	1739.57	1533.9	1634.24	1035.31	917.594	1014.18	0.478745
NCU07842	Woronin sorting complex, wsc	79.1062	37.8312	-1.06421	2.51e-05	77.5663	74.3395	84.4569	49.7205	44.6344	44.7722	0.478234
NCU02732	hypothetical protein	24.3511	11.6421	-1.06463	5.21e-05	23.4604	22.1395	23.1837	12.0989	13.2898	13.8355	0.478095
NCU09247	hypothetical protein	4.55226	2.17467	-1.06579	0.00425723	3.96205	4.46696	3.97295	2.58138	3.15723	1.54423	0.477711
NCU01949	40S ribosomal protein S9	1590.82	759.148	-1.06732	0.000352326	1763.75	1593.36	1671.17	1139.45	895.582	992.244	0.477205
NCU11312	CorA family metal ion transporter	17.1421	8.17232	-1.06872	6.86e-05	15.3837	18.7096	17.6405	12.2508	9.55396	8.40178	0.476742
NCU01948	ribosomal protein Srp1	1127.77	537.55	-1.069	0.000268578	1143.62	1105.66	1175.12	712.919	608.564	672.772	0.476649
NCU09937	cell wall glycosyl hydrolase Dfg5	12.728	6.06418	-1.06962	0.000839238	10.7109	11.5986	15.15	8.42045	6.38272	6.83571	0.476444
NCU00600	small Rho-type GTPase	96.6855	45.8628	-1.07598	5.27e-06	102.371	99.0673	108.429	65.1219	59.7621	53.9879	0.474349
NCU03888	DUF500 and SH3 domain-containing protein	49.0976	23.2853	-1.07623	1.04e-05	60.2198	43.2771	43.943	30.9694	28.93	24.9901	0.474267
NCU17074	hypothetical protein	7.90344	3.74754	-1.07654	0.00818108	8.49594	8.45918	8.40056	5.35985	4.4971	4.57973	0.474165
NCU01957	AR2	114.424	54.2175	-1.07756	6.9e-06	129.184	131.668	132.68	73.2767	72.8527	79.3653	0.47383
NCU00754	multidrug resistant protein	27.7074	13.1233	-1.07814	9.49e-05	29.5329	36.0668	29.1209	12.0797	33.3395	10.876	0.473639
NCU06467	hypothetical protein	11.6401	5.51061	-1.07883	0.00399637	13.5101	10.1906	15.6306	8.01898	8.57851	5.71739	0.473413
NCU01776	60S ribosomal protein L15	1414.46	669.535	-1.07902	0.000772276	1519.33	1535.84	1605.94	957.098	810.77	919.175	0.47335
NCU11000	hypothetical protein	9.52499	4.49978	-1.08186	0.00360173	10.8598	7.09908	8.47054	5.47647	5.29773	3.96676	0.472419
NCU05629	hypothetical protein	15.7666	7.44714	-1.08211	0.0017102	21.454	13.8752	13.8119	9.27439	9.18592	9.73629	0.472338
NCU04721	neutral ceramidase	18.3556	8.66985	-1.08214	4.76e-05	14.0527	19.806	16.4998	8.89674	9.7703	10.8211	0.472328
NCU08701	hypothetical protein	3.67536	1.73304	-1.08458	0.00195513	2.46437	3.95383	3.00625	1.52309	1.72936	2.25594	0.47153
NCU02905	60S ribosomal protein L23	1535.11	723.693	-1.08489	0.000715835	1604.21	1408.39	1469.13	960.813	801.023	912.763	0.471428
NCU03092	nuclear localization sequence binding protein	30.2672	14.2578	-1.086	4.48e-05	28.3467	17.3698	34.7904	22.3799	13.2368	14.6488	0.471066
NCU03565	ribosomal protein L26	960.154	452.185	-1.08635	0.00052188	1051.73	922.234	967.305	587.416	500.435	592.576	0.470951
NCU02988	hypothetical protein	50.672	23.841	-1.08774	5.87e-06	31.5989	50.132	47.959	25.0167	25.3709	26.4083	0.470498
NCU06970	ribose-phosphate pyrophosphokinase II	49.0438	23.0719	-1.08793	0.000335334	58.7044	35.3223	56.1628	32.3027	26.0407	27.7357	0.470436
NCU06166	alpha-1,2-mannosyltransferase	13.5032	6.34802	-1.08892	0.000778938	10.4503	10.1383	14.4279	7.79325	7.17192	5.84679	0.470113
NCU06431	40S ribosomal protein S22	1601.4	750.762	-1.09291	0.000117062	1643.9	1448.58	1424.07	950.078	792.377	882.394	0.468815
NCU04127	hypothetical protein	282.39	132.313	-1.09373	4.3e-06	326.779	258.741	238.226	168.215	158.089	139.562	0.468548
NCU06116	hypothetical protein	5.68607	2.66146	-1.09522	0.00721763	6.35383	4.80017	6.20751	2.98316	2.37035	4.50626	0.468065
NCU08721	hypothetical protein	5.38987	2.5217	-1.09586	0.00155005	4.16646	6.02275	4.90884	3.20716	2.98791	2.62194	0.467857
NCU09995	hypothetical protein	802.685	375.415	-1.09635	0.000156287	894.413	708.475	731.275	486.73	435.884	407.691	0.467698
NCU00464	60S ribosomal protein L32	2551.65	1193.15	-1.09665	0.000156868	2659.9	2271.31	2246.68	1490.29	1314.76	1335.69	0.467601
NCU02437	histone H2A	1555.23	725.69	-1.0997	0.000393695	1959.31	1591.45	1855.72	1150.07	1046.15	911.664	0.466614
NCU05285	C2H2 transcription factor RfeC	42.0243	19.5909	-1.10104	3.91e-06	48.0179	34.4042	44.28	25.1193	27.5068	17.4458	0.46618
NCU04552	cytoplasmic ribosomal protein-5, crp-5	2013.49	937.982	-1.10207	0.000760514	2456.85	2041.39	1923.18	1327.68	1089.73	1242.76	0.465848
NCU00413	60S ribosomal protein L2	2331.86	1086.18	-1.10222	0.000875261	2223.9	1972	2151.54	1335.89	1128.18	1220.38	0.465799
NCU01720	hypothetical protein	194.182	90.4369	-1.10243	5.96e-06	185.372	217.317	249.337	132.737	109.025	133.946	0.465731
NCU07739	YTP1	28.2306	13.1002	-1.10767	2.67e-05	25.4239	22.6669	30.5315	15.2635	16.7927	13.5072	0.464043
NCU01449	GTP cyclohydrolase II	34.4446	15.9598	-1.10984	7.57e-06	39.8322	32.3737	28.4862	20.6928	18.7471	17.9398	0.463345
NCU01317	60S ribosomal protein L12	1744.48	807.992	-1.11039	0.000478597	2055.22	1690.63	1612.26	1094.43	893.321	1074.59	0.463169
NCU01846	hypothetical protein	24.591	11.3852	-1.11097	0.000778938	22.3274	21.5523	28.3076	13.2258	15.3906	11.6279	0.462983
NCU01924	hypothetical protein	87.8946	40.6896	-1.11111	0.000356721	71.2275	75.3922	94.6645	31.8199	40.6367	58.086	0.462938
NCU05850	rubredoxin-NAD(+) reductase	130.701	60.4926	-1.11144	2.86e-06	109.878	120.91	110.739	60.6532	81.6237	55.6346	0.462832
NCU01645	hypothetical protein	78.4468	36.3062	-1.1115	0.000830982	81.65	76.5813	85.487	42.3235	55.9748	40.7336	0.462813
NCU02744	60S ribosomal protein L9	1314.48	608.346	-1.11153	0.000433521	1284.91	1205.39	1317.37	759.666	668.093	726.307	0.462803
NCU06984	hypothetical protein	13.8437	6.39985	-1.11311	8.4e-06	12.2704	10.5744	13.9139	7.34422	7.50133	5.84199	0.462296
NCU04487	hypothetical protein	10.6807	4.9376	-1.11312	0.00265986	10.821	10.9205	9.43415	4.6484	7.64548	5.71193	0.462293
NCU06518	NADH-cytochrome b5 reductase 2	15.7751	7.27597	-1.11643	0.000292698	13.0474	15.264	15.7307	5.68037	10.2856	8.8444	0.461234
NCU09243	hypothetical protein	89.2815	41.1395	-1.11784	2.44e-06	85.4052	74.1852	81.0331	47.9545	47.5356	37.9418	0.460783
NCU10610	hypothetical protein	8.07982	3.72263	-1.118	0.00280474	9.8607	6.50182	7.80302	5.52328	4.87659	3.38806	0.460732
NCU06315	inositol hexaphosphate kinase 3	38.0653	17.5352	-1.11822	0.000174145	45.7094	27.7899	33.1554	18.4279	21.6176	18.3908	0.460662
NCU02335	short chain dehydrogenase	18.2633	8.39843	-1.12076	0.00586333	18.0734	14.9067	13.54	9.81603	10.4139	7.16263	0.459852
NCU01814	hypothetical protein	23.3135	10.7062	-1.12271	0.000465474	24.414	24.1141	25.9705	12.245	14.2094	14.3063	0.45923
NCU01741	SNARE complex subunit	25.2327	11.5653	-1.12549	0.000273151	24.8927	24.279	23.3748	13.1711	14.9412	12.574	0.458346
NCU08897	protein transporter SEC61 subunit alpha	130.514	59.8178	-1.12556	1.83e-06	134.259	143.835	148.896	90.602	84.3236	69.6588	0.458324
NCU06460	acid phosphatase	30.4769	13.961	-1.12631	1.33e-05	27.1373	27.2465	33.4179	17.0705	19.0026	13.6925	0.458086
NCU08447	hypothetical protein	9.83718	4.50492	-1.12674	0.00148631	6.21715	11.4029	10.6646	5.03588	4.87619	5.53809	0.457949
NCU01752	non-anchored cell wall protein-2, ncw-2	665.255	304.647	-1.12677	0.000200516	575.696	716.719	689.784	461.268	382.156	293.525	0.45794
NCU09252	hypothetical protein	11.0177	5.03586	-1.12951	3.42e-05	12.0383	10.2302	10.5365	6.94548	6.0203	5.12691	0.457071
NCU06619	methyltryptophan resistant, mtr	348.075	158.971	-1.13063	9.37e-06	386.482	385.905	361.626	234.834	208.686	206.883	0.456716
NCU09355	hypothetical protein	45.8811	20.9166	-1.13325	1.97e-06	50.6282	36.3248	40.7708	19.4508	25.4123	24.7871	0.455888
NCU02299	NADP-dependent leukotriene B4 12-hydroxydehydrogenase	10.9271	4.97663	-1.13467	0.00101863	11.5776	9.7409	8.53986	6.11837	6.07654	4.35547	0.455439
NCU01768	hypothetical protein	111.082	50.5841	-1.13487	3.29e-06	102.597	107.601	114.131	59.4524	66.8608	55.5236	0.455376
NCU09799	hypothetical protein	6.48648	2.95242	-1.13554	0.00588078	8.45886	5.54729	5.56642	4.51168	3.44478	3.05702	0.455165
NCU02219	hypothetical protein	23.9198	10.8641	-1.13864	1.55e-05	26.4844	23.4434	26.3934	16.5132	13.552	11.1774	0.454188
NCU03667	hypothetical protein	23.0973	10.4872	-1.13909	1.48e-05	21.953	19.0011	20.2386	11.9396	12.254	8.49738	0.454046
NCU10687	hypothetical protein	71.2758	32.3469	-1.13978	1.34e-06	82.7734	77.7825	76.3838	54.9876	42.2695	35.748	0.453829
NCU07941	aspartate aminotransferase	38.7043	17.5546	-1.14064	5.08e-06	44.9057	35.2387	40.3726	25.1415	17.1645	23.0965	0.453558
NCU06541	alpha-1,2 mannosyltransferase KTR1	92.2642	41.8467	-1.14066	0.00296494	88.5458	96.6337	105.692	53.4672	59.9756	46.787	0.453552
NCU02811	hypothetical protein	103.711	46.983	-1.14235	2.04e-06	82.1288	128.783	100.16	56.5418	60.6207	56.6441	0.453021
NCU11172	hypothetical protein	47.1029	21.3065	-1.14453	1.49e-05	51.0307	55.3378	57.5829	32.8875	28.4724	29.3675	0.452337
NCU01221	60S ribosomal protein L16	1516.36	685.88	-1.14458	0.000131348	1461.16	1400.77	1466.76	885.534	729.331	830.74	0.452321
NCU06114	hypothetical protein	32.8021	14.7928	-1.1489	0.000334279	34.8042	30.9632	31.2176	21.9596	17.3712	14.9324	0.450969
NCU09772	hypothetical protein	5.81552	2.61509	-1.15305	0.00192903	6.0887	5.72967	5.68049	3.16059	3.64333	2.57695	0.449674
NCU02932	hypothetical protein	66.2391	29.7349	-1.15552	5.07e-06	45.2038	86.908	48.8914	27.6196	43.4765	29.9988	0.448904
NCU01369	ATP-dependent RNA helicase ded-1	190.671	85.5717	-1.15588	4.19e-06	181.576	181.174	203.858	113.685	101.242	109.512	0.448792
NCU09522	hypothetical protein	10.6426	4.77301	-1.15687	0.00275088	11.3105	9.58282	10.1265	5.67025	5.74212	5.56279	0.448484
NCU03592	P-type ATPase	9.91987	4.43763	-1.16053	8.28e-06	9.41962	8.39129	10.2315	5.64825	5.02169	4.86054	0.447348
NCU01552	ribosomal protein S28	2221.34	993.17	-1.16131	0.000508901	2113.57	2089.68	2151.96	1295.65	1131.35	1201.88	0.447106
NCU09447	NAD(P)H dehydrogenase (external)-3, nde-3	11.0356	4.92593	-1.1637	0.000320871	10.2894	10.3449	9.9215	5.66228	5.18533	5.6521	0.446366
NCU09567	myo-inositol-1(or 4)-monophosphatase	13.7079	6.11176	-1.16535	0.000925969	14.5796	11.4774	13.6359	7.03851	8.2569	5.90514	0.445856
NCU07830	cytoplasmic ribosomal protein-2, crp-2	1858.24	828.228	-1.16584	5.77e-05	1909.26	1648.53	1700.81	1090.7	893.479	984.59	0.445705
NCU07017	hypothetical protein	91.4855	40.7749	-1.16586	1.31e-05	78.5532	89.2724	77.409	47.2457	39.9485	49.6692	0.445698
NCU07994	hypothetical protein	33.1764	14.7713	-1.16735	1.17e-05	35.0894	49.3587	36.0466	21.5599	23.2489	20.2525	0.445238
NCU02703	hypothetical protein	20.6079	9.16188	-1.16948	0.000314751	14.2688	16.8731	22.0678	7.34599	10.8758	9.61572	0.444582
NCU01680	plasma membrane ATPase-1, pma-1	1035.38	460.147	-1.16999	0.000438218	1081.92	1042.19	1125.14	710.195	608.21	552.418	0.444424
NCU00971	ribosomal protein S12	999.89	444.187	-1.1706	9.87e-05	936.225	960.916	989.544	550.217	497.895	544.023	0.444237
NCU09022	hypothetical protein	5.00117	2.21849	-1.17269	0.0044208	3.10291	4.78823	4.33432	2.07662	2.70908	1.97296	0.443593
NCU03222	hypothetical protein	126.604	56.0792	-1.17479	4.14e-05	105.711	174.464	104.648	72.4304	72.7396	62.8744	0.442948
NCU16555	hypothetical protein	27.3509	12.1121	-1.17514	0.00277104	31.6298	25.9459	26.0195	18.943	13.9491	9.74074	0.442841
NCU06117	hypothetical protein	33.5404	14.8466	-1.17577	1.43e-06	25.8873	29.1199	37.3458	17.2565	15.7937	17.0958	0.442647
NCU00829	ferric reductase	21.1621	9.36598	-1.17598	6.96e-05	11.589	32.3557	5.31548	8.69664	8.0771	11.4108	0.442583
NCU03501	von Willebrand factor	5.54845	2.45372	-1.17711	0.000968826	7.41348	4.6165	4.14614	2.91545	2.67513	2.92941	0.442236
NCU02937	hypothetical protein	13.5721	5.94479	-1.19094	0.00319057	14.4576	13.5339	12.8471	8.18938	7.19183	6.604	0.438017
NCU02571	acetyl-CoA acetyltransferase	146.648	64.1017	-1.19392	1.08e-06	149.32	156.822	137.634	83.116	91.776	70.2203	0.437114
NCU07175	APC amino acid permease	6.30886	2.75157	-1.19712	0.00137289	5.19211	7.60008	5.54095	3.30734	3.30794	3.3523	0.436145
NCU03771	phosphatidate cytidylyltransferase	8.82472	3.83853	-1.20099	4.95e-05	8.43523	8.75612	9.74027	5.18071	5.38334	4.01712	0.434977
NCU08603	ankyrin repeat protein	6.52457	2.83028	-1.20494	0.000104205	2.90139	11.3616	2.22679	3.60056	3.44536	2.33852	0.433787
NCU00171	calmodulin	37.9044	16.4416	-1.20502	3.69e-06	34.4928	33.2746	32.1887	18.9921	19.7858	13.9368	0.433763
NCU08070	meiotically up-regulated 182 protein	21.1303	9.16067	-1.20579	1.15e-05	19.9094	21.6276	20.1846	10.5667	13.2815	9.87381	0.433532
NCU00212	histone h4	455.868	197.566	-1.20628	5.38e-06	564.17	429.926	454.304	286.9	244.988	207.646	0.433385
NCU07553	hypothetical protein	3.39494	1.46978	-1.20778	0.00760047	2.39403	3.72053	3.56395	1.5272	1.82246	1.74755	0.432934
NCU02842	hypothetical protein	29.7883	12.8708	-1.21065	4.79e-07	29.4186	24.3873	28.7285	15.2165	13.9279	13.8338	0.432074
NCU01036	DUF907 domain-containing protein	58.0609	25.0853	-1.21073	2.47e-07	53.2714	68.78	68.0434	34.3384	34.5051	31.6754	0.43205
NCU02707	60S ribosomal protein L6	2091.7	901.702	-1.21395	0.000146411	2060.5	1926.91	1941.35	1167.16	979.239	1080.86	0.431087
NCU07947	glycolipid transfer protein HET-C2	251.991	108.624	-1.21403	2.41e-07	250.812	237.761	248.646	117.429	165.233	103.214	0.431063
NCU06006	hypothetical protein	6.52129	2.80207	-1.21866	0.00464631	6.61791	5.90785	6.25447	2.78977	4.09101	2.99943	0.429682
NCU02713	conidial separation-1, csp-1	41.4216	17.7936	-1.21903	1.3e-06	47.3885	46.7147	48.5169	22.9669	26.896	24.4718	0.429571
NCU01296	hypothetical protein	167.846	72.0954	-1.21916	0.000161367	149.836	275.455	198.631	78.2396	110.394	145.448	0.429533
NCU03679	hypothetical protein	70.7117	30.3648	-1.21955	1.8e-07	54.4941	51.8381	55.0471	30.6771	28.0453	27.05	0.429417
NCU00860	ZIP family zinc transporter	12.6013	5.40614	-1.2209	0.000200364	16.6955	12.8412	14.0616	8.13718	8.31173	6.57397	0.429015
NCU03753	clock controlled protein CCG-1	1264.75	542.298	-1.2217	8.27e-07	1151.91	1512.73	1169.43	569.162	837.62	591.797	0.428777
NCU09887	Drp1p	25.3564	10.8716	-1.22178	2.16e-05	27.735	30.1685	34.3811	16.6722	18.8361	12.8022	0.428753
NCU00911	polysaccharide synthase Cps1p	106.912	45.7167	-1.22563	2.36e-07	125.204	101.33	106.625	65.4235	68.4176	43.2184	0.427611
NCU08193	hypothetical protein	47.6983	20.3921	-1.22593	4.75e-06	48.0917	55.6084	33.9731	20.9755	25.8188	25.105	0.427522
NCU06561	rho-gdp dissociation inhibitor	187.967	80.2004	-1.2288	8.81e-07	206.662	165.776	165.313	103.536	96.5562	79.5055	0.426672
NCU04615	osmolarity two-component system protein sln1	3.24192	1.37856	-1.23369	0.000438218	3.59317	3.01383	2.85327	2.03205	1.34445	1.4978	0.425228
NCU04872	hypothetical protein	50.0936	21.2889	-1.23453	4.22e-07	40.331	56.248	46.26	25.0222	25.9842	24.9648	0.424981
NCU02598	hypothetical protein	20.0891	8.53495	-1.23496	0.000427233	24.5668	20.5359	21.7621	11.1718	12.2611	11.1	0.424854
NCU00321	hypothetical protein	34.9022	14.8267	-1.23512	4.23e-07	22.7465	41.0696	30.7101	14.9313	17.8469	16.2657	0.424807
NCU04193	hypothetical protein	53.9854	22.883	-1.23829	1.29e-06	54.9409	53.4389	58.5424	24.9401	39.5898	23.3762	0.423875
NCU08231	acyltransferase	23.4293	9.93114	-1.23829	1.39e-05	25.0093	27.0076	25.0829	15.8878	14.4985	10.6481	0.423875
NCU04156	ergosterol-1, erg-1	397.78	168.45	-1.23965	2.44e-07	434.784	446.346	434.77	252.945	239.437	204.393	0.423475
NCU06699	cation diffusion facilitator 1	54.6093	23.1006	-1.24121	1.62e-07	48.5917	47.827	56.2457	27.4483	31.5363	21.292	0.423018
NCU12104	hypothetical protein	7.12937	3.01098	-1.24354	0.00844167	7.11082	9.98171	7.86046	4.78098	4.47752	3.2846	0.422335
NCU01996	pH-response regulator protein palI/rim-9	15.8034	6.66003	-1.24663	3.22e-06	13.6128	14.6716	17.1037	7.98538	8.30664	7.14076	0.421431
NCU01635	histone H3, hH3	2041.43	854.922	-1.25572	3.42e-05	2059.6	2086.66	2238.55	1184.2	1101.78	906.843	0.418785
NCU06185	anchored cell wall protein-9, acw-9	1091.39	455.607	-1.2603	4.44e-05	994.762	1111.96	1077.4	586.784	538.434	509.568	0.417457
NCU02637	hypothetical protein	289.973	120.729	-1.26415	1.75e-06	254.115	323.15	312.184	151.199	161.28	142.932	0.416345
NCU06042	FAD dependent oxidoreductase	110.588	45.99	-1.2658	1.92e-07	70.2538	133.949	89.4288	38.8698	68.1988	48.2215	0.415869
NCU04472	DEAD/DEAH box helicase	16.1602	6.67271	-1.2761	1.64e-07	14.4947	18.895	17.3621	7.17173	9.73491	8.73598	0.41291
NCU02334	hypothetical protein	6.74609	2.78395	-1.27691	0.00459085	8.98572	6.16006	7.66483	5.05164	3.85593	2.44266	0.412678
NCU02179	D-lactate dehydrogenase	6.51943	2.68878	-1.2778	0.000280566	5.12127	5.49084	6.56406	2.97929	2.67103	3.30923	0.412424
NCU06983	hypothetical protein	29.1823	11.9999	-1.28207	1.7e-06	25.9428	24.7523	28.3221	15.1637	12.3425	12.8308	0.411205
NCU04350	chitin synthase 6	69.2671	28.4585	-1.28331	8.84e-08	52.5157	71.222	77.9455	34.4772	36.5522	33.4988	0.410852
NCU04265	hypothetical protein	76.0885	31.1757	-1.28725	1.89e-05	39.5353	70.6366	82.0581	34.8271	36.5005	30.3225	0.409731
NCU00955	monooxygenase	23.3626	9.56496	-1.28837	4.07e-07	23.672	19.6614	25.5238	12.0239	12.5979	9.81564	0.409413
NCU07965	dolichol-phosphate mannosyltransferase, dpm	111.404	45.3725	-1.29591	2.21e-08	121.673	108.173	99.2402	52.708	57.6608	54.2772	0.407279
NCU03731	HAD superfamily hydrolase	119.906	48.6879	-1.30027	2.09e-07	112.321	113.395	115.525	56.4866	73.234	42.0461	0.40605
NCU08683	RHO family GTPase Rho2	26.1729	10.6216	-1.30107	9.69e-07	31.7363	25.4753	30.8687	16.3479	13.7263	12.536	0.405825
NCU09235	conidiation-8, con-8	75.9016	30.7847	-1.30192	2.09e-07	59.606	94.7037	85.6629	27.3264	52.8068	37.7884	0.405586
NCU00240	hypothetical protein	16.4181	6.65302	-1.30321	0.00405275	15.9937	16.1284	15.8739	7.01669	8.27261	7.41563	0.405224
NCU09692	phosphatidic acid phosphatase beta	12.8836	5.20966	-1.30627	3.6e-05	13.6751	13.9779	12.4638	7.74755	7.05057	5.20806	0.404365
NCU08621	hypothetical protein	111.123	44.7425	-1.31244	2.2e-08	110.219	102.494	99.6231	49.7115	47.2683	50.5865	0.402639
NCU04605	hypothetical protein	48.102	19.3516	-1.31364	6.13e-05	52.2151	49.5163	51.2433	22.2856	27.6824	22.3858	0.402305
NCU08378	ubiquitin C-terminal hydrolase CreB	80.4228	32.2833	-1.31682	6.41e-08	60.4169	73.838	91.5646	22.0389	34.4762	51.7146	0.401419
NCU07962	hypothetical protein	297.15	119.055	-1.31956	3.03e-07	295.958	301.746	324.912	138.862	152.592	144.04	0.400657
NCU06981	hypothetical protein	40.864	16.3718	-1.31961	1.91e-06	42.4085	38.3173	50.5508	20.3754	23.852	19.5507	0.400643
NCU07521	F-box/WD-40 domain containing protein-2, fwd-2	8.35534	3.34636	-1.3201	1.02e-05	7.1224	7.46396	10.0292	4.49286	4.50302	3.28507	0.400507
NCU00642	beta-galactosidase	18.6792	7.47126	-1.32201	3.29e-07	15.521	21.2791	19.8572	7.61855	12.0173	8.03343	0.399977
NCU08549	UDP-galactose 4-epimerase	25.1281	10.0465	-1.3226	5.36e-06	20.9806	21.6088	18.7666	9.93054	11.6705	8.94362	0.399814
NCU09265	calreticulin	129.075	51.6058	-1.32261	1.24e-08	116.96	95.9159	111.172	61.801	55.7266	43.8505	0.399811
NCU09157	hypothetical protein	8.60669	3.43834	-1.32375	2.88e-06	8.33038	6.5504	9.04049	4.43069	3.58619	3.63846	0.399495
NCU09421	hypothetical protein	9.68831	3.86192	-1.32693	0.00223174	8.75906	9.65053	8.56025	3.18975	5.12837	4.99744	0.398616
NCU01856	transcriptional activator hac1	289.702	115.244	-1.32988	1.19e-07	261.914	266.722	308.356	148.697	140.355	118.931	0.397801
NCU08379	hypothetical protein	113.057	44.9592	-1.33036	7.91e-08	150.52	112.971	125.671	72.6487	63.8388	49.3165	0.397669
NCU07003	hypothetical protein	15.4067	6.11319	-1.33356	1.44e-06	13.0607	11.5239	14.8466	6.37271	7.73444	5.1242	0.396788
NCU08355	hypothetical protein	18.5497	7.32349	-1.3408	0.000217818	30.0659	10.1265	9.89866	5.91851	6.3719	8.36305	0.394802
NCU06140	hypothetical protein	10.3306	4.07776	-1.34107	9.9e-05	11.0646	9.87823	12.1293	5.42831	4.42066	5.9652	0.394728
NCU01477	hypothetical protein	54.7888	21.6132	-1.34197	9.17e-09	40.1754	55.8432	53.7531	25.5725	22.5711	24.6233	0.394482
NCU06850	1,3-beta-glucanosyltransferase gel3	4.93301	1.93991	-1.34648	0.00068366	5.3615	4.56907	5.21905	2.57053	3.33799	1.48439	0.39325
NCU01424	DUF636 domain-containing protein	329.468	129.419	-1.34808	1.21e-05	344.023	302.372	301.755	171.199	153.874	137.424	0.392814
NCU04930	hypothetical protein	257.783	101.006	-1.35171	5.68e-08	223.572	238.028	217.462	98.6309	112.525	112.331	0.391827
NCU05316	pfs domain-containing protein	1.64552	0.64311	-1.35541	0.00182798	1.7807	1.58004	1.67991	0.868005	0.78575	0.720707	0.390824
NCU04451	hypothetical protein	6.59317	2.57439	-1.35674	0.000288605	2.48888	8.45717	7.35514	1.78134	3.15599	3.87059	0.390464
NCU01108	hypothetical protein	5.37876	2.09714	-1.35885	0.00970229	3.51427	4.48002	6.00742	1.39808	2.37643	2.53142	0.389893
NCU05915	hypothetical protein	20.9921	8.17044	-1.36136	2.88e-06	18.2839	24.1723	18.6581	9.69864	9.40212	10.4879	0.389215
NCU11337	hypothetical protein	829.953	322.915	-1.36188	4.35e-07	889.598	1000.32	893.129	421.24	462.098	443.168	0.389075
NCU06465	SUR2	175.059	68.0604	-1.36295	5.77e-08	118.348	282.241	146.132	58.2016	97.4412	103.304	0.388786
NCU08954	hypothetical protein	100.274	38.8875	-1.36657	2.13e-08	142.39	112.885	130.335	54.8517	72.6455	52.8971	0.387812
NCU00631	RING-13 protein	14.8556	5.74131	-1.37156	5.34e-08	12.1419	15.3056	16.8397	6.69992	6.7545	7.27555	0.386473
NCU04621	lipoxygenase	9.68125	3.737	-1.37331	1.12e-05	9.78355	7.53812	10.0253	4.71966	4.71972	3.52592	0.386005
NCU03013	anchored cell wall protein-10, acw-10	51.4428	19.7555	-1.38071	7.18e-08	59.5354	44.2621	52.3067	26.5477	21.8644	23.0431	0.38403
NCU10048	3-methyl-2-oxobutanoate hydroxymethyltransferase	10.3482	3.96111	-1.3854	0.000714746	10.2719	8.53834	7.85429	4.73754	4.84448	2.81603	0.382783
NCU10529	hypothetical protein	19.7074	7.54359	-1.38542	9.38e-08	18.9123	15.4087	19.548	8.39932	9.68781	6.98543	0.382778
NCU11046	hypothetical protein	4.80534	1.83895	-1.38576	0.00828121	3.46862	3.91122	5.4142	1.42994	2.25561	2.25983	0.382688
NCU07143	6-phosphogluconolactonase	10.1619	3.88548	-1.38701	0.000130081	9.14386	10.9844	10.2613	3.14623	6.43593	4.89931	0.382356
NCU04415	hypothetical protein	123.304	46.9325	-1.39356	1.47e-08	100.268	123.141	128.253	54.1213	66.1427	47.1756	0.380624
NCU05712	hypothetical protein	110.742	42.0447	-1.3972	4.95e-09	88.9718	97.1755	107.96	47.9601	41.1085	50.9318	0.379665
NCU03773	hypothetical protein	22.4466	8.50122	-1.40075	4.57e-05	22.6362	18.5501	24.6188	12.0575	9.13505	8.8263	0.378732
NCU01315	UDP-N-acetylglucosaminyltransferase	49.3651	18.6954	-1.40081	1.68e-09	45.4855	41.3956	52.9987	19.7504	26.869	18.5321	0.378716
NCU00813	disulfide isomerase	72.0448	27.2723	-1.40146	7.6e-07	66.0835	71.1388	67.3204	32.3561	34.1364	27.1672	0.378546
NCU05667	anchored cell wall protein-3, acw-3	1495.64	565.721	-1.4026	3.66e-05	1330.74	1802.03	1794.34	709.426	742.021	791.251	0.378247
NCU08870	hypothetical protein	14.4996	5.47277	-1.40567	2.25e-06	17.3584	15.7495	13.9163	8.41617	7.49303	5.76472	0.377443
NCU01353	mixed-linked glucanase	133.954	50.549	-1.40598	1.69e-09	134.063	138.171	122.879	76.7641	60.6583	49.5271	0.377362
NCU06120	hypothetical protein	28.2607	10.6629	-1.40619	4.8e-05	21.9489	35.5169	24.2072	8.19163	17.464	13.3827	0.377307
NCU08068	mitotic spindle biogenesis protein Spc19	9.40052	3.52021	-1.41708	0.000181285	10.1883	8.3497	6.96597	4.80214	3.20478	3.58146	0.374469
NCU05074	hypothetical protein	3.67129	1.37425	-1.41764	0.000836636	3.80285	3.51955	3.89502	1.6313	1.91654	1.51101	0.374324
NCU00408	hypothetical protein	8.93847	3.3402	-1.42009	0.00269247	9.36078	7.80648	7.4911	4.09982	3.10367	3.78116	0.373689
NCU05597	ascus development-3, asd-3	3.0354	1.1332	-1.42148	0.00926925	1.65318	4.10261	3.50234	0.485268	2.17202	1.80268	0.373329
NCU05498	hypothetical protein	3313.41	1236.9	-1.42159	9.36e-05	2519.64	3915.12	3463.26	930.333	2347.21	1313.4	0.373301
NCU00799	homocysteine S-methyltransferase	20.629	7.69439	-1.4228	9.37e-09	21.5541	17.6422	16.6244	9.48744	7.67367	8.39173	0.372988
NCU05163	hypothetical protein	59.9104	22.2851	-1.42673	7.73e-08	66.3481	46.4892	45.6811	22.6551	23.2807	21.8915	0.371973
NCU09909	urea active transporter	5.21276	1.93765	-1.42774	0.000161734	6.63452	4.83808	3.09492	2.78415	1.79062	2.18394	0.371713
NCU04774	hypothetical protein	8.11989	3.00465	-1.43426	6.87e-06	9.84997	6.97909	9.23535	4.05543	4.29028	2.90202	0.370037
NCU04542	hypothetical protein	69.6164	25.7513	-1.43478	2.73e-08	54.1686	56.2534	78.7472	31.5326	30.2363	27.1656	0.369903
NCU07881	hypothetical protein	102.851	37.9793	-1.43728	1.22e-09	81.9178	127.706	99.5986	45.3077	46.7512	44.4425	0.369263
NCU02074	endoplasmic oxidoreductin-1	81.8111	30.2066	-1.43743	1.18e-09	58.4546	87.9831	85.3496	24.9435	44.8461	34.2304	0.369224
NCU10387	dimethylaniline monooxygenase	4.85177	1.78081	-1.44597	0.000142444	4.9102	4.91501	3.33377	2.57436	1.46869	1.99579	0.367045
NCU05844	hypothetical protein	13.9789	5.12919	-1.44645	0.000396264	12.1906	11.8222	11.2638	4.33808	6.40927	4.02288	0.366923
NCU06660	plasma membrane proteolipid 3	1431.18	522.683	-1.4532	9.06e-08	1284.43	1748.24	1603.12	533.974	678.157	798.714	0.36521
NCU07491	hypothetical protein	63.1335	23.0313	-1.45481	1.19e-09	72.3787	54.5094	62.5865	30.6374	33.6147	22.0137	0.364803
NCU09915	hypothetical protein	5.23205	1.90754	-1.45567	0.00491362	5.14325	5.50625	4.84116	1.99633	2.30828	2.36287	0.364586
NCU00265	hypothetical protein	109.103	39.4824	-1.4664	2.91e-10	122.693	104.521	97.6205	62.0409	55.8041	28.752	0.361884
NCU07503	hypothetical protein	145.562	52.6458	-1.46724	3.23e-10	133.004	132.497	109.716	44.4572	46.9638	72.7251	0.361674
NCU08384	xylose reductase	8.58308	3.10309	-1.46779	0.00520033	6.13795	8.18927	8.76674	3.96996	3.73274	2.7258	0.361536
NCU04179	C2H2 transcription factor, sah-1	40.3901	14.5997	-1.46807	1.97e-09	27.2129	47.6828	42.598	16.5973	19.792	15.1701	0.361466
NCU05780	glutathione transferase	34.3905	12.4304	-1.46813	6.85e-07	35.1603	32.9424	24.1529	14.5757	13.8581	11.928	0.361451
NCU02191	hypothetical protein	53.6129	19.3739	-1.46847	5.72e-10	53.9741	45.2814	53.4841	23.2669	23.1103	20.7023	0.361365
NCU00596	lipoyltransferase	46.0976	16.5852	-1.47479	1.03e-09	33.5178	42.9335	37.723	15.4211	16.6289	18.1918	0.359786
NCU01305	rhomboid family membrane protein	27.76	9.97099	-1.4772	5.41e-09	33.5662	28.6403	28.4369	13.0747	15.3631	11.2139	0.359185
NCU04516	hypothetical protein	43.4678	15.6061	-1.47784	2.28e-10	46.9832	34.965	41.5476	20.2303	18.3899	15.4234	0.359026
NCU00941	hypothetical protein	4.51	1.61755	-1.47932	8.25e-06	3.83249	4.14127	5.88699	1.72646	2.52622	1.58003	0.358658
NCU03263	transmembrane protein	121.618	43.541	-1.48191	8.28e-10	115.357	113.465	132.73	53.6578	52.4633	53.7539	0.358015
NCU00848	integral membrane protein TmpA	5.19106	1.85814	-1.48217	0.000324092	5.43021	5.12083	5.6095	2.9589	3.03944	1.28726	0.35795
NCU06597	hypothetical protein	34.8686	12.4766	-1.4827	3.25e-05	39.5228	32.9191	25.6663	13.64	16.6763	11.1725	0.357819
NCU09244	hypothetical protein	10.5645	3.78	-1.48277	4.31e-08	9.95598	9.12683	10.1248	4.81769	4.35437	3.60941	0.357801
NCU05079	MFS peptide transporter	22.7652	8.1051	-1.48993	4.62e-08	22.9468	20.5948	26.3596	13.598	11.591	6.25612	0.35603
NCU06799	fungal specific transcription factor, vad-5	13.6907	4.85215	-1.4965	4.9e-09	14.1002	10.8778	13.4595	6.16978	6.84693	3.40668	0.354412
NCU04195	purine-cytosine permease FCY21	49.0835	17.3547	-1.49991	7.3e-08	43.6293	75.7361	30.8783	22.1465	17.8641	26.0225	0.353575
NCU09108	hypothetical protein	231.516	81.8184	-1.50061	8.36e-08	177.302	271.738	261.566	62.0267	98.9061	135.679	0.353404
NCU02252	phosphoglycerate mutase	1120.18	393.505	-1.50927	1.02e-06	807.64	1212.24	1048.45	343.025	521.258	505.029	0.351289
NCU07736	PEP5	5.80211	2.03697	-1.51015	6.51e-05	6.601	5.43798	6.20022	2.8508	3.28712	2.07118	0.351075
NCU03602	hypothetical protein	61.7168	21.6213	-1.51321	5.4e-09	62.8556	47.6134	66.9076	27.9348	28.224	20.2166	0.350331
NCU09267	copper radical oxidase	3.50239	1.22364	-1.51716	0.000157367	2.80358	3.27823	3.58271	1.74848	1.06108	1.41349	0.349373
NCU04950	hypothetical protein	14.9862	5.20586	-1.52543	0.000609877	13.9538	15.9904	12.5126	5.20221	6.53714	6.11477	0.347376
NCU03293	hypothetical protein	1062.97	368.582	-1.52804	2.1e-08	1255.65	1214.96	1244.24	566.486	486.813	480.118	0.346748
NCU00899	hypothetical protein	36.8212	12.7635	-1.52852	3.69e-10	47.1672	39.4226	44.504	19.2668	20.3488	15.2888	0.346633
NCU01349	hypothetical protein	4.57692	1.5857	-1.52926	2e-06	3.74556	4.17135	4.85611	2.14236	1.61987	1.5782	0.346455
NCU04847	cyclin	67.9178	23.4985	-1.53122	3.05e-11	68.1686	66.9006	76.8812	33.4539	28.4566	26.0008	0.345985
NCU02164	hypothetical protein	114.197	39.4926	-1.53187	4.81e-11	73.3738	96.2046	109.739	37.5733	50.9659	32.6768	0.345829
NCU03660	FK506 suppressor Sfk1	41.213	14.1863	-1.5386	0.000357392	36.5438	45.894	39.7781	13.7759	20.9881	16.5448	0.344219
NCU07533	secreted aspartic proteinase	1.97453	0.678433	-1.54123	0.00310694	1.87415	1.6359	1.786	0.910651	0.384779	0.887794	0.343592
NCU08232	alpha-1,6-mannosyltransferase Och1	20.889	7.16774	-1.54315	3.56e-08	15.1676	18.2766	16.36	7.97069	9.03535	4.67601	0.343135
NCU05068	hypothetical protein	5.89097	2.01466	-1.54797	0.00180062	5.91285	5.85802	6.00274	2.95178	1.59702	2.86218	0.341991
NCU03863	hypothetical protein	11.3105	3.86404	-1.54949	4e-06	8.93925	12.8026	12.9713	5.47599	4.80373	4.4218	0.341631
NCU02109	UDP-N-acetylglucosamine pyrophosphorylase	139.762	47.6001	-1.55393	5.74e-10	114.633	133.377	146.399	57.6063	59.248	53.6274	0.340581
NCU09079	meiotically up-regulated 72 protein	53.5924	18.2505	-1.55409	3.52e-07	53.4502	47.6615	53.5952	19.599	21.2709	22.413	0.340543
NCU03922	hydroxymethylglutaryl-CoA synthase	185.791	63.2548	-1.55443	1.99e-10	196.59	176.549	160.246	84.8665	78.8923	57.5577	0.340463
NCU02668	cell wall synthesis protein-Penicillium chrysogenum	1542.87	525.034	-1.55514	9e-07	1298.47	1786.72	1626.72	691.243	643.378	649.173	0.340296
NCU06419	MAP kinase kinase	82.4341	28.0446	-1.55552	1.28e-11	72.3153	78.0334	87.9266	32.499	35.7387	31.6907	0.340206
NCU07888	hypothetical protein	16.7473	5.68892	-1.5577	1.85e-06	15.6656	14.3029	17.1131	6.59913	6.54312	6.753	0.339692
NCU02244	C2 domain-containing protein	30.8096	10.442	-1.56099	2.43e-09	32.9847	22.5953	28.0101	11.4223	10.2464	11.5828	0.338918
NCU00688	hypothetical protein	2.0939	0.709004	-1.56233	0.00989803	1.47655	1.92577	2.06623	0.779459	0.743446	0.720987	0.338604
NCU07621	zinc-regulated transporter 1, tzn-1	3.93759	1.33077	-1.56505	0.00121452	4.17272	2.58084	6.44781	2.98902	1.20311	1.19801	0.337966
NCU00285	hypothetical protein	8.33114	2.80494	-1.57054	0.000121763	10.3699	5.49587	8.76175	4.311	3.06034	2.87797	0.336682
NCU03208	hypothetical protein	19.2665	6.45221	-1.57823	1.35e-06	13.6953	24.3069	21.4212	5.08501	9.63351	9.73256	0.334893
NCU03433	hypothetical protein	5.26588	1.76317	-1.5785	5.65e-06	5.54971	3.93565	6.77565	2.45477	2.37974	1.66719	0.33483
NCU00451	hypothetical protein	17.7974	5.95341	-1.57988	2.39e-07	15.7341	18.7651	16.142	4.99933	7.44919	8.19328	0.33451
NCU05029	iron-sulfur clusters transporter atm-1	22.7596	7.59507	-1.58334	2.45e-09	21.3144	18.5469	22.945	9.01469	10.4548	6.45876	0.333708
NCU06130	hypothetical protein	11.6344	3.85635	-1.59309	1.25e-06	11.5169	10.4453	14.1068	6.15088	3.8601	4.57418	0.331461
NCU01080	glucanase B	126.453	41.885	-1.5941	4.55e-12	84.1766	110.158	98.404	37.344	35.1489	47.2277	0.331229
NCU00905	N-acylethanolamine amidohydrolase	55.2341	18.2831	-1.59505	8.68e-12	43.9881	42.6542	51.1176	21.5287	19.1598	17.3955	0.331011
NCU06294	hypothetical protein	13.8356	4.57798	-1.5956	1.59e-11	12.4656	15.2129	15.169	4.87804	6.18273	6.33267	0.330885
NCU09117	extracellular cell wall glucanase Crf1	27.6833	9.15641	-1.59616	0.00468732	34.1374	18.4751	27.6949	11.5282	11.2576	9.42852	0.330756
NCU03768	lysophospholipase	52.3341	17.2937	-1.59751	7.06e-07	60.8467	40.5854	48.8761	22.7604	13.779	24.5846	0.330447
NCU03388	stomatin family protein	18.9148	6.24147	-1.59956	1.52e-07	10.4125	15.3762	20.761	5.71597	6.84791	6.94835	0.329978
NCU05185	bifunctional P-450:NADPH-P450 reductase	9.00247	2.96857	-1.60055	7.53e-08	6.36712	8.86042	7.65573	3.26008	3.96717	2.55069	0.329751
NCU04352	chitin synthase C	60.6869	19.997	-1.6016	8.33e-12	43.2353	64.0651	67.1984	23.1579	27.1432	22.5627	0.329511
NCU09245	hypothetical protein	7.25502	2.38993	-1.60201	2.38e-06	8.36502	6.03762	6.00877	2.3937	3.0695	2.48932	0.329418
NCU03686	oxidase assembly protein 2, lah-3	145.312	47.8222	-1.6034	4.45e-08	129.658	169.618	187.56	46.2182	76.6649	73.5096	0.3291
NCU03246	tyrosine-protein phosphatase CDC14	6.87029	2.25322	-1.60839	1.39e-06	6.35777	6.74863	7.60483	2.90584	2.95423	2.3686	0.327964
NCU08793	hypothetical protein	11.1717	3.65579	-1.61159	0.000937887	8.50525	8.98508	10.6265	2.53817	3.75944	4.07376	0.327238
NCU12057	hypothetical protein	17.5851	5.74517	-1.61393	0.00489465	28.6694	15.6541	16.4496	12.6716	6.91809	4.24922	0.326707
NCU16323	hypothetical protein	10.5683	3.45136	-1.61451	0.00041977	10.408	10.3854	9.98611	5.21538	4.30886	2.53582	0.326576
NCU08123	hypothetical protein	1.90529	0.620987	-1.61737	0.0032908	1.70581	3.12574	1.16238	0.482475	0.742106	1.05393	0.325929
NCU03240	hypothetical protein	53.7803	17.516	-1.6184	5.05e-12	58.0374	49.3595	60.2923	22.7699	24.3377	19.4041	0.325696
NCU05648	hypothetical protein	5.42122	1.76564	-1.61842	2.54e-06	4.4981	4.42307	6.04101	2.34888	1.96714	1.61298	0.325692
NCU05881	DUF500 and UBA/TS-N domain-containing protein	184.146	59.7811	-1.62309	4.91e-12	170.824	140.419	177.87	63.813	81.5705	48.0701	0.324639
NCU07098	hypothetical protein	17.4837	5.66287	-1.62641	1.45e-09	12.1419	16.1612	19.1115	6.28652	6.50586	5.8257	0.323893
NCU07951	hypothetical protein	37.8867	12.2469	-1.62928	0.000166351	31.8075	35.6803	38.9475	10.525	15.0469	14.8727	0.323249
NCU01193	hypothetical protein	17.3391	5.58819	-1.63358	6.29e-11	18.1333	13.4941	18.7569	7.67616	6.53497	5.78992	0.322287
NCU05161	alpha/beta hydrolase fold-3 domain-containing protein	7.51749	2.42193	-1.63409	0.000272933	6.99179	6.40698	6.26159	1.4537	3.27695	2.68542	0.322174
NCU09175	GPI-anchored cell wall beta-1,3-endoglucanase EglC	1422.19	458.084	-1.63443	4.53e-08	1143.48	1476.35	1493.25	559.056	619.012	475.523	0.322098
NCU01509	hypothetical protein	50.9905	16.4164	-1.63509	2.11e-12	31.7376	46.5178	46.8593	13.9801	19.2133	16.6239	0.32195
NCU15832	hypothetical protein	22.8522	7.34547	-1.6374	9.54e-11	22.0172	17.0587	20.8999	8.7991	9.10496	5.975	0.321435
NCU09693	hypothetical protein	546.881	175.523	-1.63957	4.8e-11	440.379	471.598	627.105	200.386	234.279	168.624	0.320952
NCU06416	thymine dioxygenase	89.2183	28.6314	-1.63974	5.69e-12	91.036	83.0528	65.4238	32.5088	29.8733	29.9081	0.320914
NCU00026	hypothetical protein	14.8576	4.72739	-1.65209	2.27e-08	15.9491	13.8443	14.8355	5.43616	6.02949	5.81707	0.318179
NCU10852	exochitinase	32.5634	10.3373	-1.6554	3.42e-09	24.572	24.9471	33.7176	11.4092	11.2552	10.8748	0.31745
NCU04862	hypothetical protein	3.58189	1.13355	-1.65987	4.65e-05	3.75326	3.33571	2.62088	1.41846	1.41426	0.865937	0.316468
NCU17116	hypothetical protein	23.42	7.41069	-1.66006	7.36e-07	26.8273	21.2389	21.7104	12.0511	7.34307	6.58964	0.316426
NCU00916	membrane bound cation transporter	45.8427	14.4976	-1.66088	1.21e-11	45.2921	48.2326	46.5424	17.0535	18.5316	19.0876	0.316246
NCU04737	chromatin regulatory protein sir2	19.1349	6.02432	-1.66734	1.47e-10	16.8537	17.7033	18.4893	5.928	7.4348	6.93337	0.314833
NCU00793	trehalose phosphate synthase	99.2249	31.1379	-1.67203	3.53e-13	110.777	86.9872	96.7854	31.7073	46.2328	35.4338	0.313811
NCU09356	hypothetical protein	17.5766	5.51303	-1.67274	1.12e-08	17.268	18.2727	15.0026	6.15841	6.10816	6.45797	0.313657
NCU01504	calcineurin binding protein	63.4451	19.8894	-1.67351	1.44e-11	88.4244	40.315	61.8097	30.069	28.122	15.6321	0.31349
NCU00573	hypothetical protein	124.626	38.8544	-1.68145	2.17e-13	139.681	105.708	134.169	49.5897	54.7419	42.8501	0.311769
NCU09152	hypothetical protein	346.515	107.905	-1.68315	4.14e-11	256.923	385.638	337.618	112.732	136.563	129.72	0.311402
NCU01499	hypothetical protein	27.8972	8.6781	-1.68467	4.45e-08	24.1195	21.9329	27.971	8.76016	9.97259	9.53291	0.311074
NCU07776	anchored cell wall protein-5, acw-5	506.171	156.396	-1.69442	6.33e-13	514.781	543.079	578.884	221.201	207.891	190.151	0.308979
NCU06061	oxidoreductase	3.01766	0.930223	-1.69778	0.00412766	5.27831	2.99756	1.10823	1.31982	0.985615	1.27215	0.30826
NCU06847	major facilitator superfamily transporter	16.3332	4.99699	-1.70868	1.37e-09	17.1304	20.7554	18.9324	7.60551	8.73612	5.05796	0.30594
NCU02396	mitochondrial FAD-linked sulfhydryl oxidase ERV1	20.4707	6.25786	-1.70982	1.04e-06	23.0644	19.3468	15.7336	7.10502	7.93289	5.98641	0.305698
NCU08225	high affinity nickel transporter nic1	63.6958	19.4132	-1.71416	6.25e-14	57.384	59.7174	57.2208	24.4879	19.9541	21.3008	0.30478
NCU03887	CreD	59.5291	18.1139	-1.7165	1.71e-13	66.7792	48.807	58.4048	27.3694	22.955	14.7389	0.304286
NCU05046	calcium-transporting ATPase 3, ena-1	213.339	64.6476	-1.72248	1.27e-10	127.304	304.974	153.071	78.3537	82.9616	67.0168	0.303027
NCU08762	c-14 sterol reductase ERG-3	196.996	59.5435	-1.72615	4.35e-14	189.474	200.996	207.047	93.2819	74.4017	60.4547	0.302257
NCU09223	protein disulfide-isomerase	192.214	57.9554	-1.72969	4.35e-14	182.742	170.877	179.245	76.4609	77.3304	49.6578	0.301517
NCU08227	hypothetical protein	41.5074	12.5069	-1.73064	9.61e-08	36.3597	46.03	38.1907	16.0544	14.9372	13.8073	0.301318
NCU05873	Amy1	18.5439	5.58152	-1.73221	4.11e-10	12.8411	15.5646	20.4071	5.99899	6.74702	5.60807	0.300991
NCU01483	hypothetical protein	81.5713	24.5395	-1.73296	2.85e-11	62.6088	97.6647	87.9662	27.5608	29.9317	30.6101	0.300834
NCU08228	UDP-glucose dehydrogenase	69.8701	20.9313	-1.73901	3.33e-14	65.9734	63.335	53.4239	21.6771	18.7212	26.5903	0.299575
NCU03735	hypothetical protein	121.071	36.263	-1.73928	3.87e-13	135.961	107.814	124.667	45.3526	45.2434	40.8982	0.299519
NCU06863	histone H1	291.187	87.1555	-1.74028	3.33e-14	274.385	226.747	284.077	111.848	100.899	82.8099	0.299312
NCU07338	alpha-1,6-mannosyltransferase Och1	12.3538	3.68006	-1.74715	3.27e-08	12.1885	11.3414	10.9547	5.36313	4.18598	2.9727	0.29789
NCU03079	hypothetical protein	14.5265	4.30769	-1.7537	1.02e-10	11.3094	13.6076	16.4924	5.0816	5.20185	4.79501	0.29654
NCU08011	aminotransferase	8.05097	2.38229	-1.75681	9.72e-07	9.13416	5.43839	7.59878	2.54143	2.39071	3.1467	0.295902
NCU06265	hypothetical protein	82.3869	24.3056	-1.76113	1.16e-14	67.6774	84.4961	74.0097	24.2618	28.2065	28.9032	0.295017
NCU12067	hypothetical protein	20.4657	6.03384	-1.76206	2.31e-07	20.7587	21.2798	24.1296	6.61801	8.22786	8.4945	0.294827
NCU10603	hypothetical protein	215.776	63.5918	-1.76262	6.25e-14	138.554	187.282	260.302	45.4699	75.9653	90.0716	0.294712
NCU07737	salicylate hydroxylase	19.3879	5.70114	-1.76584	1.2e-09	19.1493	17.1033	15.6147	5.60152	7.47689	5.80608	0.294055
NCU02478	alpha-1,3-glucan synthase Ags2	16.8934	4.96107	-1.76774	1.61e-13	14.8435	13.1313	20.5232	6.2095	5.58025	6.00136	0.293668
NCU04046	hypothetical protein	10.7782	3.15801	-1.77103	0.000647937	11.9039	11.817	12.211	4.93135	3.9041	3.91564	0.292999
NCU04983	lathosterol oxidase	104.103	30.4512	-1.77345	1.98e-13	97.6957	128.695	114.875	39.7104	45.7762	36.4174	0.292508
NCU06328	hypothetical protein	7.30078	2.11853	-1.78499	4.46e-07	5.57435	7.5987	9.01113	3.58259	2.24592	2.174	0.290178
NCU01883	SH3 domain signaling protein	34.9705	10.1404	-1.78603	6.17e-13	35.282	34.1553	34.535	12.777	10.5497	13.286	0.289969
NCU09775	alpha-N-arabinofuranosidase	4.67424	1.35476	-1.78669	0.00508508	2.6261	7.49763	1.1815	0.614405	1.96645	1.4936	0.289836
NCU03931	all development altered-5, ada-5	16.8217	4.87374	-1.78722	1.39e-07	15.9367	16.2108	20.147	5.40202	6.66184	6.3428	0.28973
NCU07804	hypothetical protein	24.7115	7.14551	-1.79007	2.5e-11	21.7352	27.7133	25.2553	6.97427	9.56594	9.911	0.289158
NCU08229	hypothetical protein	164.769	47.5897	-1.79173	1.16e-14	116.788	142.484	172.35	49.3894	42.3147	60.2991	0.288825
NCU00992	hypothetical protein	53.8137	15.4589	-1.79953	4.04e-13	52.7896	52.9567	53.4196	13.379	18.1919	21.5606	0.287268
NCU05914	hypothetical protein	54.2578	15.577	-1.80041	1.51e-10	41.2673	47.6415	39.1229	12.8494	17.1229	16.2619	0.287093
NCU00717	DUF1212 domain membrane protein	7.88085	2.25086	-1.80788	1.69e-10	4.82593	7.97544	11.115	2.59442	2.73816	2.84103	0.28561
NCU06565	hypothetical protein	30.4434	8.65225	-1.81498	3.31e-11	21.213	39.804	31.1714	7.74507	10.0845	13.6987	0.284208
NCU05964	developmental regulator VosA	3.85335	1.09295	-1.81789	0.000816841	5.40153	3.26369	3.38714	1.46507	1.40905	1.22182	0.283635
NCU04526	hypothetical protein	19.1868	5.4307	-1.8209	4.79e-10	17.9055	20.1435	17.4828	5.29562	7.17934	6.70606	0.283044
NCU11324	PX domain-containing protein	30.6928	8.64177	-1.8285	7e-10	32.9947	25.1903	30.9117	9.86505	11.0198	9.56063	0.281557
NCU08895	PNS1	37.4791	10.5522	-1.82855	1.98e-13	35.8239	37.2242	37.2209	13.7382	13.3756	11.3283	0.281547
NCU04264	extracellular developmental signal biosynthesis protein FluG	18.1496	5.09602	-1.8325	1.4e-05	13.5156	15.723	18.1562	5.9624	5.78201	5.37163	0.280778
NCU07473	glycosyltransferase family 28 domain-containing protein	37.0465	10.3896	-1.83419	0	26.8788	28.6883	33.4882	8.88259	12.1567	9.55541	0.280449
NCU09357	stage V sporulation protein K	16.4152	4.59721	-1.8362	2.25e-14	14.1914	17.1754	14.8241	5.26273	5.45747	5.12102	0.280058
NCU10500	F-box domain-containing protein	49.1255	13.6967	-1.84264	1.61e-13	44.6766	71.6895	65.4595	16.465	24.355	20.3999	0.278811
NCU07454	MAC1 interacting protein 1	6.46213	1.79729	-1.84619	2.23e-06	7.38584	6.62483	6.03261	2.91391	2.42072	1.50063	0.278126
NCU08641	hypothetical protein	14.5385	4.04081	-1.84716	7.34e-11	13.5941	13.6997	13.9881	4.02566	5.01768	4.82417	0.277939
NCU00403	dTDP-D-glucose 4,6-dehydratase	14.6041	4.05451	-1.84878	6.39e-10	13.7554	13.5839	17.04	4.90341	4.57775	5.1468	0.277627
NCU05230	hypothetical protein	4.58327	1.2705	-1.85098	0.000597484	4.9806	4.07602	5.4948	1.48648	1.18236	2.48087	0.277204
NCU06239	hypothetical protein	13.83	3.82138	-1.85563	2.42e-10	14.0241	12.3714	15.3241	5.44191	4.57703	4.10172	0.276312
NCU01063	hypothetical protein	29.743	8.18149	-1.86211	4.77e-09	20.4385	26.2148	40.9307	8.6725	10.4129	9.66546	0.275074
NCU09523	hypothetical protein	3.88502	1.06832	-1.86258	0.0066713	4.40122	3.22218	3.30709	1.03559	0.928491	1.32702	0.274984
NCU07063	hypothetical protein	38.9858	10.6893	-1.86679	4.14e-11	28.5779	28.9265	41.8686	11.7024	12.9739	9.81247	0.274183
NCU04385	3-isopropylmalate dehydratase	93.5811	25.5291	-1.87408	7.24e-14	147.665	51.6085	66.305	40.2774	25.3073	21.8534	0.272801
NCU09712	hypothetical protein	7.9522	2.16765	-1.87522	1.14e-05	7.61119	9.22091	9.60257	2.78498	2.62551	2.87499	0.272585
NCU00684	endonuclease/Exonuclease/phosphatase	50.8013	13.8304	-1.87703	2.18e-10	42.7963	37.3584	50.3596	11.5304	16.162	14.9913	0.272244
NCU11102	SCJ1	50.1846	13.6546	-1.87786	1.33e-13	44.147	41.7264	43.7788	13.9228	15.547	13.7131	0.272087
NCU07884	mitochondrial oxaloacetate transporter	8.59898	2.30556	-1.89905	0.0032833	12.7873	4.86443	8.00417	3.90505	3.15187	1.36289	0.26812
NCU08949	hypothetical protein	416.158	110.808	-1.90907	1.16e-14	414.636	473.155	468.941	126.715	190.519	133.156	0.266264
NCU00832	hypothetical protein	4.69515	1.24993	-1.90933	4.53e-06	4.78301	4.5585	4.92433	1.69138	1.18038	1.84036	0.266216
NCU03873	hypothetical protein	89.159	23.691	-1.91204	0	114.357	119.163	85.9901	33.9071	38.2499	29.6978	0.265717
NCU08169	hypothetical protein	44.29	11.7217	-1.9178	5.3e-14	47.7005	39.9234	42.9755	16.7248	13.8604	11.6328	0.264658
NCU16807	hypothetical protein	33.2967	8.76119	-1.92618	8.02e-08	36.0678	41.6795	46.0144	15.1847	13.375	10.4039	0.263125
NCU06773	hypothetical protein	7.92896	2.08581	-1.92653	8.57e-09	7.23652	6.36422	8.47657	2.63969	2.85028	1.65812	0.263061
NCU05315	hypothetical protein	50.7268	13.2395	-1.9379	0	29.9274	58.5657	39.295	14.0114	12.963	15.1698	0.260996
NCU01068	BAR domain-containing protein	22.3679	5.79953	-1.94742	1.13e-12	22.5716	20.0759	21.0472	7.79992	6.48213	5.97957	0.259279
NCU04435	general amino acid permease AGP3	4.28366	1.09295	-1.97061	0.000106077	4.29392	5.02833	3.61321	2.33479	0.927326	0.905446	0.255145
NCU09307	hypothetical protein	23.8347	6.07365	-1.97242	0	18.4632	26.5372	24.0556	7.78685	6.33409	7.43044	0.254825
NCU09209	galactose oxidase	17.7508	4.51198	-1.97605	3.89e-12	18.1096	12.4437	16.2104	6.29659	4.93555	3.72018	0.254185
NCU06513	hypothetical protein	10.6692	2.68891	-1.98835	1.9e-08	8.57552	10.8265	15.2803	3.14638	3.54792	3.61885	0.252027
NCU09782	hypothetical protein	4.17343	1.03897	-2.00608	1.51e-06	5.66798	2.9623	3.30996	1.1297	1.10495	1.28713	0.248949
NCU07840	hypothetical protein	3.46449	0.862366	-2.00627	8.91e-06	2.68816	2.83223	4.24775	0.875454	1.28563	0.864731	0.248916
NCU08820	hypothetical protein	28.4692	7.04798	-2.01412	0	30.3744	28.8665	36.3644	9.86776	8.90968	9.30945	0.247565
NCU01815	hypothetical protein	27.6174	6.81996	-2.01774	8.4e-06	33.9639	28.2358	27.7643	9.79047	10.7276	6.72564	0.246945
NCU10809	hypothetical protein	7.35216	1.814	-2.01899	7.32e-09	8.30171	6.4139	8.78157	2.06116	2.42634	2.5044	0.246731
NCU09210	dyp-type peroxidase	27.2749	6.71645	-2.0218	5.3e-14	32.3689	20.0662	22.0309	9.07911	6.95924	6.20958	0.246251
NCU05141	hypothetical protein	112.121	27.4839	-2.0284	0	132.609	103.527	112.302	35.9044	34.5357	32.6674	0.245127
NCU04816	hypothetical protein	31.1343	7.62216	-2.03023	3.8e-13	18.954	37.4681	33.7233	8.30017	10.1129	8.06505	0.244816
NCU00999	hypothetical protein	281.981	68.7042	-2.03713	0	246.258	261.96	252.917	70.8952	85.0481	73.636	0.243648
NCU07049	hypothetical protein	5.47658	1.32953	-2.04235	0.000461596	4.22834	6.88034	5.01655	1.27133	1.77137	1.73045	0.242768
NCU09428	hypothetical protein	14.7844	3.58158	-2.0454	1.75e-11	14.3503	14.3927	13.1895	4.88644	4.62955	2.75684	0.242255
NCU03893	short-chain dehydrogenase/reductase SDR	154.791	36.837	-2.0711	0	165.416	195.248	175.682	55.654	54.5684	50.5283	0.237978
NCU00984	von Willebrand domain-containing protein	55.5167	13.1846	-2.07407	0	35.0095	46.7009	76.179	11.8531	17.4411	17.7741	0.237489
NCU09832	hypothetical protein	13.6891	3.2364	-2.08057	6.29e-12	9.56397	10.6212	14.3626	4.15472	3.45095	2.68957	0.236421
NCU04510	aldose reductase, gcy-3	352.477	82.1204	-2.10171	0	300.265	292.516	310.749	78.0607	103.906	73.6846	0.232982
NCU00830	ctr copper transporter, tcu-1	30.9314	7.17198	-2.10863	1.28e-11	19.1142	60.3489	5.37245	6.15612	5.76057	12.148	0.231867
NCU00244	glycosyl transferase	15.2766	3.53064	-2.11332	1.88e-08	14.7657	15.8328	12.5841	4.06984	4.44008	3.45728	0.231115
NCU11128	hypothetical protein	11.141	2.54839	-2.12822	4.62e-06	7.36284	14.1097	10.2955	2.69396	3.14477	2.93618	0.22874
NCU10572	short chain oxidoreductase	104.821	23.8843	-2.1338	2.04e-11	95.7575	97.0892	107.564	28.4068	32.5787	23.4934	0.227857
NCU05084	hypothetical protein	4.17001	0.947146	-2.13839	0.00687118	4.50254	4.25597	4.09484	1.3696	0.404925	1.66785	0.227133
NCU05878	hypothetical protein	79.665	17.9065	-2.15346	0	69.3687	64.8752	84.1073	22.9851	22.3213	15.6352	0.224773
NCU05870	hypothetical protein	5.97972	1.33964	-2.15824	1.14e-06	6.02772	6.19151	4.5662	1.42156	1.04221	2.10897	0.224029
NCU04928	hypothetical protein	13.8163	3.06915	-2.17046	1.53e-08	12.373	20.4108	12.8005	3.60399	4.24113	4.273	0.22214
NCU07277	anchored cell wall protein-8, acw-8	431.628	95.6885	-2.17337	0	336.135	552.448	621.317	99.7837	144.933	162.254	0.221692
NCU06327	benzoate 4-monooxygenase cytochrome P450	67.9076	14.9257	-2.18577	0	56.8682	76.5009	81.3598	24.17	19.5479	14.4579	0.219795
NCU05151	phosphoketolase	8.77815	1.9258	-2.18846	2.5e-11	7.57086	8.10693	8.23732	1.50494	2.48704	2.36098	0.219385
NCU00774	hypothetical protein	23.6498	5.17782	-2.19141	0	22.7849	24.133	20.2487	5.45453	6.09128	6.39514	0.218937
NCU10567	hypothetical protein	27.4335	5.97613	-2.19865	7.68e-10	27.1128	20.067	24.6714	7.53535	6.35214	4.65235	0.217841
NCU06911	hypothetical protein	40.5776	8.78192	-2.20807	1.07e-11	37.9133	39.9042	33.6201	11.2172	10.8355	8.11367	0.216424
NCU16625	hypothetical protein	6.46644	1.39216	-2.21565	1.22e-05	3.42505	7.76141	6.76772	0.898494	1.27797	2.69263	0.21529
NCU11095	hypothetical protein	1.99123	0.426771	-2.22212	0.00863983	1.49187	2.04535	1.93994	0.226193	0.763766	0.352001	0.214326
NCU05309	Cut9 interacting protein Scn1	246.382	52.7162	-2.22458	0	226.609	249.268	201.527	58.9146	67.4991	50.2174	0.213961
NCU09253	DUF907 domain-containing protein	71.2696	15.228	-2.22656	0	50.9376	65.6839	90.8234	18.9033	17.9346	17.0762	0.213668
NCU03530	anchored cell wall protein-6, acw-6	603.917	128.94	-2.22765	0	743.797	558.212	642.604	183.14	182.585	144.185	0.213506
NCU05183	hypothetical protein	25.5746	5.35314	-2.25625	0	29.7162	19.2032	24.8019	6.61234	6.85939	5.28011	0.209315
NCU08433	hypothetical protein	8.70547	1.80471	-2.27015	2.53e-08	6.932	8.06345	9.63406	1.62124	3.02321	1.74876	0.207308
NCU03982	glucose regulated protein 78, grp78	337.325	69.3895	-2.28135	0	319.071	287.081	314.452	86.1113	82.038	70.1775	0.205705
NCU00322	hypothetical protein	138.71	28.4873	-2.28368	0	151.546	138.752	276.181	50.994	58.8635	31.3008	0.205373
NCU08839	hypothetical protein	3.51881	0.716344	-2.29636	1.54e-06	3.03919	4.00794	4.27704	0.673882	1.215	0.831883	0.203576
NCU05900	hypothetical protein	75.1766	15.1465	-2.3113	1.08e-09	55.2484	64.934	76.2273	11.6084	19.3313	16.584	0.201479
NCU09182	stress responsive A/B barrel domain-containing protein	279.91	56.3436	-2.31264	0	236.656	255.825	371.935	61.9498	76.3528	68.7066	0.201292
NCU06366	Ca2+/H+ antiporter	26.3747	5.18069	-2.34794	1.93e-09	30.0909	24.3601	26.621	9.31629	5.2834	5.05401	0.196426
NCU08541	hypothetical protein	82.0932	16.0973	-2.35045	0	80.9618	83.8874	74.7167	16.2388	18.2266	23.7039	0.196085
NCU04809	MFS phospholipid transporter	12.412	2.41901	-2.35924	2.01e-12	12.7492	11.6791	12.6123	3.50545	3.14005	2.36167	0.194894
NCU04887	hypothetical protein	23.6447	4.55942	-2.37459	0	16.8667	26.7414	24.2734	5.18803	5.53191	5.52836	0.192831
NCU03654	hypothetical protein	27.6747	5.2733	-2.39179	0	17.6023	24.4657	31.8203	6.45993	6.06719	5.08045	0.190546
NCU02084	arginase	58.1655	11.0614	-2.39463	0	48.4511	41.9782	69.2611	10.0832	16.027	11.0889	0.190171
NCU04421	annexin 14, anx14	45.7086	8.61467	-2.4076	0	45.6299	34.1815	45.3621	9.47956	9.79532	8.94904	0.188469
NCU01496	hypothetical protein	3.92144	0.735091	-2.41539	0.00362172	2.65113	3.55472	5.23168	1.06371	0.972024	0.687496	0.187454
NCU09183	kynureninase	8.59131	1.59038	-2.4335	4.41e-08	5.76611	5.96749	10.6002	1.27757	2.67151	1.27731	0.185116
NCU04430	leupeptin-inactivating enzyme 1	14.911	2.75047	-2.43863	0	8.97435	10.2919	21.405	3.61571	3.09944	2.93377	0.184459
NCU04932	hypothetical protein	10.6338	1.94588	-2.45017	1.51e-08	10.9731	10.1895	11.3874	2.41777	2.19143	2.56006	0.182989
NCU09020	hypothetical protein	238.03	43.5552	-2.45022	0	180.093	253.156	255.039	29.6262	51.8446	73.2573	0.182983
NCU02184	hypothetical protein	74.5657	13.5622	-2.45892	0	78.6173	79.9061	73.6056	23.9772	18.7704	12.1592	0.181883
NCU05395	hypothetical protein	1031.06	187.353	-2.4603	0	712.688	1386.1	1095.76	219.136	256.899	219.162	0.181709
NCU08909	beta-1,3-glucanosyltransferase	1806.03	321.857	-2.48833	0	1400.64	2092.3	1792.12	403.222	416.9	363.135	0.178212
NCU08100	hypothetical protein	11.3753	2.0251	-2.48985	0.00124362	10.2922	12.9126	15.6251	2.89523	1.52721	3.72476	0.178025
NCU05153	carbohydrate O-acetyltransferase	10.414	1.85057	-2.49248	4.12e-13	8.43247	8.99055	10.6214	2.50482	2.25481	1.53729	0.177701
NCU10014	hypothetical protein	38.3094	6.80501	-2.49303	0	43.7472	31.8556	28.4259	8.98829	6.44626	7.40218	0.177633
NCU02913	DNA repair protein rad5	8.80472	1.54861	-2.50731	6.75e-13	10.4993	6.68776	9.85461	1.86205	2.03945	1.84686	0.175883
NCU00761	triacylglycerol lipase	1.83753	0.321262	-2.51595	4.07e-06	1.48157	2.00499	2.21919	0.493524	0.410073	0.302629	0.174833
NCU05693	interferon-induced GTP-binding protein Mx2	66.2382	11.5507	-2.51968	0	62.3226	60.074	66.1945	12.7982	15.4694	11.2694	0.174382
NCU05126	hypothetical protein	6.24269	1.08406	-2.52573	1.34e-07	5.73236	5.37225	5.45323	1.19587	1.11631	1.24771	0.173652
NCU05786	hypothetical protein	124.262	21.5123	-2.53015	0	114.741	98.8374	122.927	21.8139	22.6076	26.4584	0.173121
NCU08147	P-type ATPase, ph7	38.498	6.65239	-2.53284	0	28.7216	32.1939	45.7797	8.88141	8.47833	6.14207	0.172798
NCU08099	hypothetical protein	14.6524	2.51581	-2.54205	7.31e-07	11.733	12.2829	17.0159	3.80944	3.05784	1.46477	0.171699
NCU05598	ascus development-1, asd-1	116.503	19.6747	-2.56595	0	76.6599	129.749	103.812	24.9284	26.1504	16.6401	0.168878
NCU08230	hypothetical protein	19.0549	3.20622	-2.57121	0	16.8629	20.1493	16.6134	4.09525	4.26601	2.60605	0.168263
NCU17043	hypothetical protein	5.99129	1.0065	-2.57352	0.000516758	4.58773	5.44011	7.91432	1.51631	0.603487	1.55158	0.167994
NCU02616	WD-repeat containing protein slp1	23.0476	3.85274	-2.58066	0	22.6902	21.8599	23.3264	4.98627	5.54079	3.63062	0.167164
NCU08643	acid phosphatase	3.0033	0.499467	-2.58809	3.42e-05	1.55132	3.80295	2.65485	0.594669	0.486024	0.595887	0.166306
NCU07802	hypothetical protein	70.7694	11.5679	-2.613	0	69.5152	72.9384	80.6293	13.7193	15.5151	14.6298	0.163459
NCU09906	hypothetical protein	7.44408	1.19049	-2.64454	0	5.64147	6.01741	10.4437	1.58633	1.49705	1.39134	0.159924
NCU00187	carboxyvinyl-carboxyphosphonate phosphorylmutase	38.9262	6.07448	-2.67991	0	53.1437	26.9617	29.9863	8.72854	7.65469	4.58436	0.156051
NCU07769	hypothetical protein	145.618	22.5895	-2.68847	0	104.595	171.425	167.5	22.8786	32.0612	29.7429	0.155128
NCU02138	hypothetical protein	23.6424	3.6062	-2.71283	0	26.3697	20.7155	24.0568	3.99296	3.01548	6.26253	0.152531
NCU05948	hypothetical protein	4.47374	0.669551	-2.74022	3.89e-06	5.03998	4.23986	3.87831	0.406273	0.796754	1.06202	0.149662
NCU04931	hypothetical protein	33.255	4.97	-2.74225	0	27.7282	29.8858	32.41	5.271	5.58215	6.40273	0.149452
NCU07938	MFS transporter	2.95774	0.440029	-2.74882	1.09e-06	2.91025	1.82871	3.05081	0.685283	0.406607	0.391545	0.148773
NCU03500	aminotransferase	114.169	16.973	-2.74986	0	144.645	83.6057	103.565	24.9898	18.6709	17.9477	0.148665
NCU00248	hypothetical protein	48.8501	7.20167	-2.76196	0	40.1648	41.2017	46.6837	8.01664	7.89113	6.80487	0.147424
NCU05149	hypothetical protein	11.1479	1.61122	-2.79054	0	10.7019	8.3137	12.2938	1.74971	1.67815	2.02257	0.144532
NCU08171	anchored cell wall protein-12, acw-12	721.945	102.833	-2.81159	0	687.934	633.57	719.47	111.596	132.588	108.746	0.142438
NCU05188	FAD monooxygenase	14.528	1.99955	-2.86108	0	10.7156	12.2415	11.702	1.96923	2.16584	1.89192	0.137635
NCU04197	CipC protein	44.752	6.07308	-2.88145	6.25e-14	36.2847	45.8979	32.9551	8.3754	8.64187	2.6024	0.135705
NCU06132	siderophore iron transporter	61.5196	8.25281	-2.89809	0	52.6952	118.389	30.9686	11.8927	13.511	9.03732	0.134149
NCU05131	hypothetical protein	13.1717	1.73447	-2.92487	5.36e-11	15.6225	12.6882	15.4196	2.79985	2.45905	1.73638	0.131682
NCU03509	amino acid permease NAAP1, pmg	65.8748	8.65494	-2.92813	0	55.9423	60.8396	85.358	13.393	11.3716	9.46967	0.131385
NCU05154	calcium P-type ATPase-3, nca-3	2.69291	0.353167	-2.93075	6.23e-10	2.83365	2.46599	2.57446	0.174805	0.548841	0.519145	0.131146
NCU08226	hypothetical protein	59.9024	7.78654	-2.94356	0	62.7869	65.3762	54.6916	10.7466	8.76174	10.269	0.129987
NCU02175	phosphatidyl inositol-specific phospholipase C	19.6993	2.55213	-2.94838	0	22.5729	15.6932	20.2489	3.37341	3.00362	2.77763	0.129554
NCU05135	hypothetical protein	15.9226	1.96415	-3.01909	0	16.3945	12.8532	15.9436	2.57737	2.5527	1.85622	0.123357
NCU02122	HCO3	19.9421	2.45791	-3.02031	2.25e-14	17.8056	18.1938	21.705	2.23702	2.72489	3.63925	0.123253
NCU16472	NACHT domain-containing protein	12.3	1.50605	-3.02981	1.82e-10	13.8302	11.7622	14.2169	1.47001	2.41775	1.94197	0.122444
NCU05136	endo alpha-1,4 polygalactosaminidase precusor	435.613	51.3732	-3.08396	0	402.901	437.83	478.293	66.1447	66.2767	59.5758	0.117933
NCU01898	hypothetical protein	93.8032	11.0566	-3.08472	0	90.4777	98.7149	117.043	8.99224	14.4201	19.7906	0.117871
NCU08199	6-hydroxy-D-nicotine oxidase	10.6556	1.24373	-3.09887	5.3e-14	8.46515	8.63222	9.49285	1.50698	1.32359	1.08836	0.116721
NCU01510	meiotically up-regulated 190 protein	40.2737	4.66482	-3.10994	0	26.353	38.0975	39.2193	3.80927	6.15976	5.01641	0.115828
NCU04736	plasma membrane calcium-transporting ATPase 3, nca-2	99.1764	11.4387	-3.11607	0	92.0872	88.5165	114.578	15.4891	14.918	11.9159	0.115337
NCU07075	calcium/proton exchanger	52.2079	5.8883	-3.14835	0	53.9754	52.5935	63.3678	6.67252	10.0862	6.76488	0.112785
NCU05909	hypothetical protein	1.65642	0.183543	-3.17388	0.00154415	1.6131	1.23118	1.80129	0.18889	0.266817	0.15567	0.110807
NCU06137	cytochrome P450 55A2	12.4586	1.35045	-3.20563	2.25e-14	6.12573	23.5932	4.86069	1.25977	2.26613	1.28126	0.108395
NCU05132	hypothetical protein	139.08	14.9148	-3.22109	0	106.195	127.665	153.295	16.908	20.315	16.1705	0.10724
NCU07253	1,3-beta-glucanosyltransferase gel1	230.481	23.8322	-3.27366	0	154.749	234.109	287.154	32.7743	33.2204	22.9734	0.103402
NCU06364	GDSL lipase/acylhydrolase	18.0234	1.85169	-3.28296	0	17.9008	17.3126	19.6139	2.75982	2.0062	2.1452	0.102738
NCU05899	flotillin domain-containing protein	91.6217	9.25541	-3.30732	0	64.3332	61.8683	94.7044	8.3559	10.6718	8.74869	0.101018
NCU07287	hypothetical protein	2051.77	206.636	-3.3117	0	1797.38	1992.95	2388.3	215.91	295.601	223.898	0.100711
NCU05922	hypothetical protein	31.5033	3.07949	-3.35474	5.3e-14	21.0166	24.6445	31.8901	2.63353	3.80954	3.12566	0.0977513
NCU05495	CVNH domain-containing protein	8738.95	828.618	-3.39868	0	6298.9	7498.16	8607.72	772.367	1147.22	745.497	0.094819
NCU09759	endonuclease/exonuclease/phosphatase	10.7336	1.01377	-3.40434	0	8.09441	8.38604	9.7508	1.00556	1.4467	0.655743	0.0944477
NCU08224	hypothetical protein	94.7262	8.85157	-3.41976	0	88.1304	85.2516	88.0117	11.2352	8.1304	10.6583	0.0934436
NCU04049	hypothetical protein	20.9004	1.95289	-3.41985	0	21.4979	15.1114	21.5112	2.6145	2.04945	1.97963	0.0934378
NCU06824	hypothetical protein	2.68028	0.248213	-3.43273	5.15e-05	3.39395	2.28617	2.83129	0.438556	0.305138	0.197931	0.0926073
NCU08852	polymerase 2 ADP-ribosyltransferase 2	6.31842	0.563205	-3.48783	5.96e-13	1.64182	12.9417	1.34208	0.583221	0.805203	0.470841	0.0891371
NCU09422	hypothetical protein	182.739	16.0915	-3.50542	0	155.748	159.601	155.867	16.9402	18.4302	15.377	0.0880569
NCU07095	hypothetical protein	4.42251	0.37222	-3.57064	0.00113455	2.80258	8.24926	1.80672	0.355082	0.723718	0.24405	0.0841648
NCU08170	hypothetical protein	7.22372	0.558459	-3.69322	1.32e-11	4.79698	7.49233	5.6784	0.353887	0.447057	0.81267	0.077309
NCU02883	hypothetical protein	94.8447	7.07591	-3.74458	0	65.8979	83.0436	112.576	6.32627	8.99254	7.70923	0.0746052
NCU07311	hypothetical protein	90.9096	6.55693	-3.79334	0	124.197	77.8941	88.9725	8.9522	6.72916	10.8796	0.0721258
NCU08487	hypothetical protein	14.5905	1.0311	-3.82278	0	13.7167	15.3877	13.0397	1.33454	0.963071	1.2429	0.0706689
NCU04493	hypothetical protein	182.76	12.2899	-3.89441	0	144.543	167.659	209.09	14.6517	15.8359	12.7526	0.0672459
NCU10040	hypothetical protein	101.199	6.79516	-3.89655	0	100.698	41.3663	161.326	5.30606	9.88823	9.17792	0.0671462
NCU08439	leptomycin B resistance protein pmd1	5.34745	0.341072	-3.9707	0	6.71106	4.63878	3.91013	0.539815	0.507009	0.205673	0.0637823
NCU07222	hypothetical protein	36.5965	2.04951	-4.15835	0	22.9102	60.5581	19.4213	2.53978	2.06892	2.45086	0.0560031
NCU00175	hypothetical protein	27.293	1.44395	-4.24043	0	18.0518	34.5384	43.0427	1.45387	2.45763	2.18713	0.0529058
NCU10883	hypothetical protein	25.163	1.29226	-4.28333	0	27.0918	23.9094	30.3076	1.21857	2.02027	1.89204	0.0513558
NCU05133	udp-glucose 4-epimerase	163	7.8978	-4.36728	0	151.624	133.55	190.316	9.07965	11.3499	8.70663	0.0484527
NCU09904	glucan 1,3-beta-glucosidase	2.90097	0.118677	-4.61142	4.16e-05	1.60686	2.771	3.9941	0.337415	0	0.0970523	0.0409095
NCU07569	hypothetical protein	498.058	17.3415	-4.84401	0	289.791	491.25	525.703	17.721	23.2461	17.5818	0.0348183
NCU07817	non-anchored cell wall protein-3, ncw-3	1234.51	40.33	-4.93594	0	846.714	1237.22	1497.63	27.9747	49.2454	67.6855	0.0326689
NCU00716	non-anchored cell wall protein-5, ncw-5	83.1723	2.6624	-4.9653	0	48.4839	101.772	90.658	2.49081	3.26082	3.57062	0.0320107
NCU10031	monooxygenase	9.85239	0.291599	-5.07842	9.35e-06	6.24166	10.5194	11.5624	0.394227	0.274206	0.360182	0.0295967
NCU07787	clock controlled protein CCG-14, ccg-14	875.497	25.3651	-5.10919	0	364.066	1046.91	961.881	20.3519	43.8158	21.8187	0.0289721
NCU05138	hypothetical protein	99.3215	2.76294	-5.16783	2.76e-07	58.1628	86.8796	124.991	3.56162	3.70825	2.07716	0.0278181
NCU05137	non-anchored cell wall protein-1, ncw-1	575.699	13.6682	-5.39642	0	463.295	586.76	785.449	18.2051	20.4846	14.8783	0.0237419
NCU00306	MFS multidrug transporter	34.0225	0.64089	-5.73027	0	25.5669	42.111	36.2602	0.492054	1.04781	0.977808	0.0188372
NCU01348	agmatinase	49.7609	0.912937	-5.76835	0	42.8088	71.9925	28.6251	0.897723	0.888144	1.42468	0.0183465
NCU09263	hypothetical protein	436.911	7.80361	-5.80705	0	335.098	395.493	529.907	8.15119	11.9637	8.18226	0.0178609
NCU00399	cell wall protein PhiA	370.939	5.84693	-5.98736	0	224.619	386.493	462.787	6.89363	7.57366	6.3864	0.0157625
NCU06912	hypothetical protein	177.37	2.71467	-6.02984	0	202.077	171.845	191.609	3.14572	4.26916	2.91782	0.0153051
NCU05134	hypothetical protein	170.124	2.34857	-6.17866	0	134.658	152.417	186.325	2.51883	2.88108	2.64925	0.0138051
NCU08457	easily wettable, eas	95.4824	1.15981	-6.36327	0	96.6631	118.812	79.0408	1.78941	1.45768	1.13122	0.0121469
NCU08720	hypothetical protein	517.359	4.34588	-6.89537	0	315.973	465.77	753.519	5.36558	4.96921	4.84761	0.00840015
NCU08907	BYS1 domain-containing protein, ccg-13	3517.27	8.33254	-8.72148	0	1641.76	3248.41	4119.34	6.10697	14.2767	6.19527	0.00236904

## Sheet: HMF Padj < 0.01
Table S1: Differentially expressed genes by RNA-seq in N. crassa, after exposure to 10 mM furfural or 10 mM HMF
Gene	Annotation	Mean_DMSO	Mean_HMF	log2(foldchange)	Pad	DMSO_1	DMSO_2	DMSO_3	Hmf_1	Hmf_2	Hmf_3	Fold change
NCU00732	trichothecene C-15 hydroxylase	0.127675	7.54203	5.8844	6.68e-05	0.106367	0.28553	0	6.61391	5.23445	11.4914	59.0719
NCU04697	cyanide hydratase	0.260104	5.8592	4.49354	3.48e-05	0.566165	0.0928876	0.14902	4.16966	4.15393	7.95875	22.5263
NCU04478	phospholipase D active site-containing protein	0.255083	4.4846	4.13594	5.39e-07	0.302241	0.41735	0.0478988	4.06668	3.25385	5.87058	17.5809
NCU09141	pyridoxal reductase	57.4309	787.147	3.77673	0	49.9158	71.8553	38.2639	519.585	657.146	940.279	13.7059
NCU09648	aldehyde dehydrogenase	4.97052	51.7416	3.37986	0	5.54799	5.04784	3.88975	46.4653	34.9392	69.4364	10.4097
NCU17244	hypothetical protein	0.311311	3.13344	3.33132	0.00782865	0.436557	0.390137	0.203835	2.87418	3.30002	4.14799	10.0653
NCU03639	lipase	12.5859	106.803	3.08507	0	13.283	14.4834	9.85346	97.7269	99.0828	132.906	8.48591
NCU02329	hypothetical protein	1.59072	13.3671	3.07093	5.67e-08	1.61744	1.46769	2.06427	11.5094	15.4394	16.8662	8.40315
NCU05005	HHE domain-containing protein	1.6634	12.7363	2.93674	1.08e-07	1.219	2.15509	1.8117	16.9734	16.0972	8.3776	7.65679
NCU01735	hypothetical protein	3.26306	24.7609	2.92377	0	3.05028	5.07508	3.47484	36.9406	40.6207	10.5569	7.58826
NCU05142	hypothetical protein	0.491095	3.62784	2.88504	0.000617365	0.831986	0.290309	0.488817	2.94381	3.25369	5.1635	7.38726
NCU05069	FAD dependent oxidoreductase	1.12514	8.02073	2.83363	3.1e-06	1.3198	1.09676	0.699872	7.57056	5.83831	7.68953	7.12866
NCU01066	l-amino acid oxidase, lao	19.9747	138.278	2.79133	0	22.3818	21.0452	16.8961	120.548	115.764	189.32	6.92268
NCU16627	hypothetical protein	4.89576	31.8336	2.70094	8.96e-06	4.67584	7.36004	5.22575	121.73	7.26753	3.27147	6.50225
NCU02500	clock-controlled pheromone CCG-4, ccg-4	0.735909	4.23146	2.52356	3.37e-05	1.10884	0.531197	0.71109	7.5647	4.84547	1.52754	5.74999
NCU07232	heat shock protein 30	5.55513	28.8804	2.3782	0	5.28087	7.44582	4.10285	29.8182	29.8174	27.4831	5.19888
NCU07806	hypothetical protein	7.49812	37.8051	2.33398	3.59e-12	7.55992	8.60645	7.51023	29.5791	41.0403	48.5596	5.04194
NCU07267	blue light-induced-3, bli-3	156.358	776.609	2.31233	0	156.935	162.106	137.653	722.513	695.741	859.83	4.96685
NCU07474	ergot alkaloid biosynthetic protein A	13.062	62.0764	2.24866	0	14.027	12.7233	11.9193	51.8628	61.9657	68.8176	4.75241
NCU03978	carboxylesterase	1.41476	6.61682	2.22558	8.97e-07	1.09698	1.83564	1.66502	5.88359	6.38912	9.53017	4.67699
NCU01039	hypothetical protein	1.17303	5.48133	2.22429	3.02e-07	0.811756	1.79302	1.1711	5.94372	4.72043	7.24622	4.67281
NCU09364	hsp30-like protein, hsp30	8.14752	37.5715	2.20521	0.000651869	9.70621	10.4748	8.23296	59.7027	61.7011	8.9927	4.61142
NCU05844	hypothetical protein	12.8246	58.9719	2.20111	1.65e-12	12.1906	11.8222	11.2638	42.1437	55.732	49.9325	4.59833
NCU04949	hypothetical protein	6.99694	31.0855	2.15145	4.46e-10	4.93909	6.21688	7.53566	27.7108	24.9141	30.2846	4.44274
NCU10521	hypothetical protein	8.96666	39.4743	2.13827	5.5e-12	9.51298	10.7148	9.21649	49.4084	40.3879	42.4365	4.40234
NCU01861	short chain dehydrogenase/reductase family	11.8096	51.4564	2.12339	5.19e-14	11.4937	13.5017	10.1353	50.919	49.1599	55.2689	4.35717
NCU00877	hypothetical protein	17.1549	73.2882	2.09496	3.52e-13	14.2182	15.6877	16.1763	58.2236	60.2531	66.1086	4.27214
NCU04539	L-lactate dehydrogenase	3.34558	13.7352	2.03756	5.08e-08	3.40901	2.65011	2.90183	9.19461	11.993	11.7154	4.10551
NCU17053	hypothetical protein	1.47914	6.06538	2.03584	0.00905406	1.63892	2.03244	1.02005	7.06675	4.05076	8.1763	4.10061
NCU08057	short chain dehydrogenase/reductase	24.0746	97.3759	2.01605	0	21.9645	21.3335	20.5675	66.9157	81.5868	104.306	4.04475
NCU05084	hypothetical protein	3.82312	14.8228	1.955	0.000136932	4.50254	4.25597	4.09484	13.8848	23.98	13.0374	3.87716
NCU07345	hypothetical protein	1.67814	6.41557	1.93471	0.00319506	2.7751	0.895983	1.48298	4.48612	7.56961	7.05988	3.82301
NCU03137	nuclear elongation and deformation protein 1	17.3071	65.1471	1.91234	0	16.3794	17.3132	16.0502	56.2205	50.7033	77.3714	3.76419
NCU02322	mannose-6-phosphate isomerase	9.84402	36.8668	1.905	3.42e-11	10.6989	9.6024	10.1357	33.1084	37.6054	43.4729	3.74509
NCU07921	hypothetical protein	18.0791	67.1333	1.89271	3.69e-09	19.0605	17.9186	15.8291	49.0586	65.3317	76.6771	3.71332
NCU09040	oxidoreductase	49.1052	179.437	1.86953	0	43.9607	52.6155	48.6039	171.228	173.911	219.123	3.65414
NCU03753	clock controlled protein CCG-1	1159.54	4189.77	1.85332	3.08e-11	1151.91	1512.73	1169.43	4343.28	4506.15	5399.8	3.61331
NCU04699	methylene-fatty-acyl-phospholipid synthase	32.8589	118.168	1.84648	5.19e-14	42.5164	47.2283	27.6005	135.577	111.458	182.245	3.59622
NCU05535	hypothetical protein	13.0087	46.009	1.82244	1.98e-10	12.5606	12.4965	11.3945	42.9548	37.2398	43.2818	3.53679
NCU16443	hypothetical protein	1.14881	4.05386	1.81915	0.00612164	1.14598	1.2987	1.3253	3.86494	4.3619	5.32712	3.52873
NCU09615	hypothetical protein	2.60577	8.82622	1.76009	6.13e-07	3.21477	2.1852	2.73322	8.36864	6.98104	12.0825	3.38719
NCU02317	hypothetical protein	5.36383	17.8198	1.73215	0.000158563	4.16446	5.97557	7.33398	16.7524	23.2253	17.9885	3.32223
NCU05652	hypothetical protein	8.05428	26.1548	1.69925	6.67e-05	8.61857	9.83653	8.24494	31.2965	29.5218	25.6106	3.24732
NCU05243	hypothetical protein	5.85112	18.3631	1.65002	6.41e-07	5.44778	6.66406	4.58561	15.704	15.0248	19.4059	3.13838
NCU06945	hypothetical protein	24.9098	78.1753	1.65	2.57e-11	22.3872	25.438	25.1572	71.8925	66.2453	89.5713	3.13834
NCU00884	NAD dependent epimerase/dehydratase	184.369	570.398	1.62938	7.9e-10	181.914	177.409	165.099	509.007	455.276	637.111	3.0938
NCU07197	arsenate reductase	6.39991	19.6699	1.61987	1.61e-07	6.24994	6.20058	5.74999	17.01	18.6526	18.1734	3.07347
NCU04698	spermine/spermidine synthase	19.4754	58.8849	1.59625	1.32e-10	22.9361	22.9974	17.1521	60.4338	56.9888	78.1415	3.02356
NCU07661	hypothetical protein	4.37456	13.0461	1.5764	0.00146839	6.74044	5.22794	3.72554	13.9603	14.192	19.2851	2.98225
NCU01107	short-chain dehydrogenase	83.1316	246.726	1.56944	2.97e-11	76.0161	89.706	73.4951	223.046	219.285	265.211	2.96789
NCU02287	acyl-CoA dehydrogenase	14.4055	42.6582	1.56621	1.96e-09	15.7905	13.7997	14.2347	39.2337	39.9643	55.0101	2.96126
NCU09420	hsp20 family	4.50386	13.1932	1.55057	0.00871861	2.58881	5.39718	3.91323	17.8009	13.0515	5.29526	2.92933
NCU01060	hypothetical protein	19.8252	57.7703	1.54299	1.26e-07	18.5628	22.5767	19.3607	61.5747	56.2383	53.9492	2.91398
NCU05534	hypothetical protein	3.53402	10.1627	1.52389	0.00172194	3.08338	4.76091	2.63163	14.2727	14.4276	1.60165	2.87565
NCU04987	hemolysin-III channel protein Izh2	50.5389	144.952	1.52011	7.95e-09	50.6264	86.8284	64.4952	188.339	170.728	223.33	2.86813
NCU08549	UDP-galactose 4-epimerase	23.0418	65.9007	1.51604	2.37e-09	20.9806	21.6088	18.7666	54.5112	52.4597	65.2282	2.86005
NCU08535	acetyl-CoA carboxylase	35.3085	100.447	1.50835	1.23e-08	30.5842	40.4583	36.6716	90.9234	93.8621	136.544	2.84484
NCU06009	oxidoreductase	6.32661	17.987	1.50745	3.48e-05	7.81149	6.43541	5.35023	17.5832	15.3906	22.8478	2.84307
NCU00838	3-dehydroshikimate dehydratase	14.9469	41.9485	1.48878	5.08e-08	17.4161	15.2548	14.0848	42.0739	40.5162	48.8689	2.80652
NCU04815	lactoylglutathione lyase	59.8052	166.944	1.48102	3.97e-10	67.8343	57.1546	55.7885	152.447	150.399	197.497	2.79146
NCU10007	malate synthase	30.1927	83.7025	1.47107	3.44e-08	34.7375	31.6841	27.1238	80.7906	75.2537	112.743	2.77227
NCU03696	nitroreductase	12.0651	33.0778	1.45503	4.1e-06	14.268	14.07	11.1681	35.3583	28.8756	47.5402	2.74162
NCU01689	mitochondrial DNA replication protein YHM2	77.6896	211.129	1.44233	3.58e-09	72.2505	88.9937	83.2937	206.542	201.654	276.912	2.71759
NCU02858	hypothetical protein	0.733589	1.98889	1.43892	0.000559525	0.668	0.792449	0.670298	2.1084	1.75392	1.71032	2.71118
NCU02299	NADP-dependent leukotriene B4 12-hydroxydehydrogenase	10.0217	26.5204	1.40398	3.19e-06	11.5776	9.7409	8.53986	23.6202	25.8897	25.7524	2.64631
NCU05070	hypothetical protein	4.00201	10.5	1.3916	0.00319506	2.78799	5.75577	3.53963	9.86209	10.4891	11.0841	2.62369
NCU17258	hypothetical protein	13.9225	36.3723	1.38542	0.000127169	14.5243	15.1443	15.8704	37.7621	40.3394	40.9655	2.61248
NCU00305	short chain dehydrogenase	3.30374	8.55923	1.37338	0.00446431	3.22368	3.48543	3.18191	7.36302	6.79094	11.6358	2.59077
NCU07307	fatty acid synthase beta subunit dehydratase	77.3323	198.687	1.36135	5e-05	75.6942	80.6625	88.0179	197.28	188.636	264.61	2.56925
NCU08056	ABC drug exporter AtrF	0.86177	2.19234	1.34709	0.00595175	0.826378	0.727884	0.968414	2.04784	2.12527	2.39881	2.54398
NCU02190	oxysterol binding protein	2.69624	6.84539	1.34418	0.00786869	2.71493	2.23834	2.08261	6.61651	3.68357	6.76565	2.53886
NCU02906	NAD-dependent malic enzyme 1	6.64188	16.7652	1.3358	1.8e-05	6.58425	5.0801	6.9621	15.9468	14.3635	16.7572	2.52415
NCU02579	FAS1 domain-containing protein	14.7773	37.2157	1.33253	1.47e-05	15.9228	14.7544	14.9749	33.6319	32.783	46.8821	2.51844
NCU04525	hypothetical protein	4.65497	11.632	1.32126	0.00327956	7.25999	3.10866	5.24374	13.5388	13.1072	12.9606	2.49884
NCU04908	hypothetical protein	15.276	38.1454	1.32024	1.6e-05	12.6366	14.2983	14.9558	34.9049	36.4673	34.7969	2.49708
NCU08850	mutagen sensitive-18, mus-18	4.33945	10.7668	1.31101	3.32e-05	4.54144	3.78945	4.6574	12.1019	9.13622	10.5308	2.48115
NCU08045	phosphatidylethanolamine N-methyltransferase	54.8373	136.03	1.3107	2.58e-05	61.1909	62.7453	51.3771	133.724	124.49	185.978	2.48062
NCU09758	Ras guanine-nucleotide exchange protein	1.57934	3.88413	1.29827	0.00319339	1.6973	2.03118	1.4875	4.09209	4.2167	4.80624	2.45934
NCU03078	hypothetical protein	15.7979	38.8085	1.29664	5.84e-06	15.9844	17.6476	17.0613	45.0179	42.4766	38.7792	2.45656
NCU05490	hypothetical protein	458.596	1125.35	1.29508	6.41e-07	466.014	531.143	509.947	1083.53	988.526	1615.07	2.45391
NCU04823	NADP-dependent alcohol dehydrogenase C	21.3777	52.3407	1.29182	0.000674165	16.65	22.8823	15.989	25.1813	41.3562	68.7711	2.44837
NCU06978	hypothetical protein	19.6015	47.7251	1.28379	4.08e-06	21.0155	19.4506	20.4388	41.3663	50.7098	53.5764	2.43478
NCU05151	phosphoketolase	8.04995	19.4802	1.27496	6.93e-06	7.57086	8.10693	8.23732	20.8978	19.2201	19.0138	2.41992
NCU07434	short-chain dehydrogenase/reductase SDR	3.37595	8.16462	1.27409	0.0097938	4.42734	3.55882	3.45121	12.1694	7.44344	7.47324	2.41846
NCU09972	hypothetical protein	27.3204	65.9682	1.27179	5.64e-07	23.8025	27.4481	21.9788	48.3635	45.7017	72.3323	2.41461
NCU16742	hypothetical protein	41.5754	98.9391	1.25081	9.43e-07	39.1979	40.6392	41.504	91.721	94.5462	102.376	2.37975
NCU04466	cyanamide hydratase	16.5656	39.2694	1.24522	7.72e-06	21.4379	18.8391	13.8947	39.9829	40.3011	46.7276	2.37055
NCU07308	fatty acid synthase alpha subunit reductase	89.8176	212.176	1.24019	4.18e-05	93.0122	91.7736	94.8858	210.685	199.915	271.741	2.3623
NCU09057	hypothetical protein	46.6409	109.133	1.22641	5.74e-07	47.7566	45.6453	37.6829	92.1332	90.5418	117.922	2.33984
NCU07273	hypothetical protein	61.6136	142.705	1.21172	2.4e-06	68.0702	68.8915	59.407	145.235	180.351	143.53	2.31614
NCU04076	copper resistance-associated P-type ATPase	2.28625	5.27468	1.2061	0.00146839	2.06332	2.3129	2.66138	6.33934	5.46974	4.62004	2.30713
NCU00104	heat shock protein 98, hsp98	33.3748	76.8799	1.20385	1.15e-06	39.1537	30.5294	31.8141	89.0225	88.8477	59.1254	2.30354
NCU00518	MGS207 protein	51.2873	117.663	1.19799	1.36e-06	54.1918	62.425	54.0078	121.554	113.736	164.128	2.2942
NCU01504	calcineurin binding protein	58.1881	133.48	1.19782	1.55e-06	88.4244	40.315	61.8097	144.928	138.453	158.963	2.29393
NCU06809	hormone-sensitive lipase	2.30855	5.2868	1.19541	0.00549146	2.05074	2.36036	1.74801	4.26633	3.83953	5.52615	2.2901
NCU06332	alpha/beta hydrolase	24.3713	55.7593	1.19403	0.00195574	25.9864	23.4481	23.0561	46.5476	48.228	70.1888	2.28791
NCU08117	hypothetical protein	3.73778	8.54238	1.19246	0.00414997	4.95349	3.63758	3.24715	8.21105	10.0633	8.6987	2.28542
NCU03979	biotin synthase	134.638	307.193	1.19006	9.26e-06	117.826	142.193	122.468	278.658	254.949	340.318	2.28162
NCU06137	cytochrome P450 55A2	11.4251	25.9993	1.18627	0.00105916	6.12573	23.5932	4.86069	37.7175	41.8503	2.8302	2.27564
NCU00378	aldehyde dehydrogenase	59.6398	134.441	1.17262	2.56e-06	60.3579	55.2462	51.2826	113.305	101.384	155.675	2.25421
NCU06890	hypothetical protein	14.4533	32.5743	1.17234	0.00636283	16.8727	18.7289	11.434	33.3514	38.381	31.5449	2.25377
NCU02765	RNA binding protein	292.545	653.658	1.15988	1.23e-05	337.726	306.98	291.248	637.055	606.536	806.75	2.23439
NCU02397	pyruvate decarboxylase	63.3768	140.978	1.15344	5.4e-06	71.9277	64.1656	68.5788	136.588	123.026	198.825	2.22444
NCU09931	oxidoreductase	11.1019	24.5417	1.14442	0.000197131	12.8881	11.7812	12.9468	27.2397	26.3619	32.457	2.21057
NCU11368	5',5'''-P-1,P-4-tetraphosphate phosphorylase 2	10.3354	22.845	1.14429	0.00019205	9.39107	10.434	8.87836	19.8299	15.7904	23.0499	2.21037
NCU09611	fructosamine-3-kinase	13.5532	29.8921	1.14113	0.000732974	13.7778	12.4759	13.2689	27.6572	24.682	32.7649	2.20554
NCU06597	hypothetical protein	31.9739	70.4022	1.13873	0.000692761	39.5228	32.9191	25.6663	64.436	78.4725	72.655	2.20187
NCU09176	hypothetical protein	13.6481	30.0225	1.13734	0.000120103	13.8625	13.3403	12.017	20.235	22.0818	37.2632	2.19975
NCU08791	catalase-1	118.316	259.365	1.13234	4.93e-05	96.5268	127.963	130.42	235.555	251.179	330.809	2.19214
NCU01347	hypothetical protein	22.8661	49.8464	1.12428	3.21e-05	25.0725	23.9611	19.1351	44.2903	43.2816	57.3046	2.17993
NCU09534	peroxiredoxin HYR1	74.3852	161.798	1.1211	3.25e-05	94.2591	90.3245	69.3871	200.05	172.45	182.363	2.17513
NCU05148	hypothetical protein	22.9684	49.7575	1.11526	0.000815828	15.7897	24.0169	20.6984	43.1959	41.1754	43.1087	2.16634
NCU07083	hypothetical protein	7.08239	15.278	1.10915	0.000494641	6.83121	6.5876	6.31188	13.6868	13.0005	14.4055	2.15719
NCU03617	haloacid dehalogenase	9.07394	19.4471	1.09976	0.000300986	8.01451	9.78579	8.50342	17.6309	17.3293	21.5404	2.14319
NCU08976	fatty acid elongase	128.588	275.048	1.09693	4.43e-05	171.928	135.638	146.42	296.417	322.134	383.698	2.13899
NCU04058	hypothetical protein	11.8461	25.2822	1.0937	0.000905326	18.1576	9.33212	12.4991	28.3126	27.3276	28.948	2.13421
NCU04526	hypothetical protein	17.5968	37.31	1.08425	8.5e-05	17.9055	20.1435	17.4828	41.7671	44.5904	33.7719	2.12027
NCU04454	mannosyl transferase	40.6409	84.9926	1.06441	2.88e-05	42.2885	50.3835	45.2901	88.8356	90.0917	118.824	2.09131
NCU08977	long chain fatty alcohol oxidase	32.781	68.1635	1.05614	0.000304107	29.1341	33.1673	30.0499	53.9112	54.176	79.6762	2.07936
NCU05188	FAD monooxygenase	13.325	27.4076	1.04044	0.00017367	10.7156	12.2415	11.702	22.2941	23.4921	27.4662	2.05685
NCU08949	hypothetical protein	381.6	778.156	1.028	0.000469992	414.636	473.155	468.941	867.013	877.916	1089.92	2.0392
NCU06131	hypothetical protein	21.4595	43.6285	1.02366	0.00013168	22.5462	21.2787	20.6145	45.3397	38.1013	47.1873	2.03307
NCU03779	dihydroxyacetone kinase-1, dak-1	44.956	91.2415	1.02118	0.000654948	38.0476	47.07	38.2989	78.2219	63.0882	101.694	2.02958
NCU00766	hypothetical protein	24.6247	49.8821	1.01842	0.00128748	34.6393	21.2192	17.7989	37.5934	50.5665	52.8726	2.0257
NCU03780	hypothetical protein	22.5052	45.1051	1.00303	0.00871861	23.6893	26.6129	22.4197	48.9829	41.1582	51.5488	2.0042
NCU01638	DNA-directed RNA polymerase I subunit RPA1	14.275	7.11617	-1.00431	0.000245246	13.7129	11.9002	15.0302	6.93544	8.54589	5.1779	0.498508
NCU07690	methylenetetrahydrofolate reductase 1	159.574	78.7831	-1.01827	0.00013168	177.744	161.125	164.805	84.2242	71.4413	92.9811	0.493708
NCU09906	hypothetical protein	6.82562	3.36551	-1.02014	0.00964495	5.64147	6.01741	10.4437	5.32522	3.13089	2.72336	0.493069
NCU09295	hypothetical protein	28.5317	14.0477	-1.02224	0.000833127	24.3683	33.3667	29.1273	16.5897	14.8856	12.5203	0.492351
NCU04996	hypothetical protein	87.1293	42.8759	-1.02299	0.000165486	77.7874	96.3677	78.2604	40.7253	52.7234	29.3322	0.492095
NCU05134	hypothetical protein	156.015	76.5219	-1.02774	0.000216333	134.658	152.417	186.325	109.571	100.708	26.9452	0.490478
NCU10020	methionine synthase	46.9976	22.9783	-1.03231	7.62e-05	46.063	40.4964	47.3018	24.5056	21.9928	21.8157	0.488927
NCU04930	hypothetical protein	236.419	114.966	-1.04014	0.00017367	223.572	238.028	217.462	112.46	121.91	90.8341	0.48628
NCU03654	hypothetical protein	25.375	12.3222	-1.04215	0.000404646	17.6023	24.4657	31.8203	12.3768	13.9756	9.41326	0.485603
NCU07982	acetolactate synthase	67.528	32.6241	-1.04955	4.17e-05	81.1993	76.0319	54.548	37.8793	49.1235	20.6797	0.483119
NCU00409	chorismate mutase/prephenate dehydratase	23.6513	11.4078	-1.05189	0.00435442	29.7417	21.8221	21.9853	12.2628	10.7383	11.8375	0.482336
NCU01652	O-acetylhomoserine	102.986	49.6708	-1.05197	2.93e-05	104.346	114.695	99.7026	53.7678	58.8518	44.8088	0.482309
NCU09488	SDA1 domain-containing protein	9.37427	4.52011	-1.05235	0.00865145	9.79088	7.16776	10.1157	4.34103	5.45921	3.37686	0.482182
NCU01666	acetolactate synthase small subunit	271.781	130.508	-1.05831	0.000455891	328.646	248.915	266.239	136.289	148.654	130.028	0.480194
NCU02988	hypothetical protein	46.4724	22.2228	-1.06434	3.56e-05	31.5989	50.132	47.959	25.6515	25.6235	14.6742	0.478191
NCU09294	hypothetical protein	11.4676	5.46269	-1.06988	0.00973321	9.18073	11.4453	9.76315	5.56193	5.58144	3.2972	0.476359
NCU02010	2-isopropylmalate synthase	90.7188	43.1258	-1.07285	2.19e-05	105.418	88.0933	86.1182	48.4644	49.6869	34.675	0.475379
NCU06565	hypothetical protein	27.9189	13.2592	-1.07425	8.86e-05	21.213	39.804	31.1714	16.9249	18.528	8.77186	0.474918
NCU03240	hypothetical protein	49.3109	23.3945	-1.07574	2.32e-05	58.0374	49.3595	60.2923	24.946	29.7285	25.3877	0.474428
NCU07895	hypothetical protein	16.0872	7.61961	-1.07813	0.00283609	18.111	15.9082	18.8435	9.28449	8.8492	6.84636	0.473642
NCU09723	hypothetical protein	33.7267	15.9241	-1.08268	0.000422133	50.7857	32.7203	32.7709	16.6731	19.5356	18.5451	0.472151
NCU06518	NADH-cytochrome b5 reductase 2	14.4674	6.7971	-1.08981	0.00319506	13.0474	15.264	15.7307	8.59395	7.45744	5.18165	0.469823
NCU10567	hypothetical protein	25.1563	11.7538	-1.09779	0.00346131	27.1128	20.067	24.6714	12.1353	10.6893	10.1406	0.467232
NCU03079	hypothetical protein	13.3209	6.16537	-1.11144	0.000300986	11.3094	13.6076	16.4924	6.55507	6.60445	6.17176	0.462832
NCU05289	nucleolar GTP-binding protein 1	23.0861	10.6643	-1.11424	0.00014613	24.1028	16.9262	27.4081	10.5435	12.9354	8.97521	0.461934
NCU01786	ribose-phosphate pyrophosphokinase II	22.3324	10.3129	-1.11469	0.000226186	28.7796	18.9217	29.7823	12.4671	14.2327	9.54879	0.46179
NCU00106	glutamate 5-kinase	77.8425	35.871	-1.11774	2.4e-05	96.5583	69.811	71.8536	35.3937	39.9778	34.5944	0.460815
NCU00792	branched-chain-amino-acid aminotransferase	152.984	70.3701	-1.12034	7.69e-06	185.862	133.212	133.841	62.4493	64.9363	77.375	0.459985
NCU06114	hypothetical protein	30.0739	13.8268	-1.12105	0.00549894	34.8042	30.9632	31.2176	20.0816	15.4402	9.34293	0.459759
NCU09549	C6 zinc finger domain-containing protein	10.2447	4.69284	-1.12634	0.00137509	11.3451	10.6644	10.2956	4.98346	5.10857	4.62149	0.458076
NCU08762	c-14 sterol reductase ERG-3	180.655	82.4234	-1.13211	5.17e-06	189.474	200.996	207.047	97.1575	96.058	88.0172	0.456248
NCU01348	agmatinase	45.6203	20.7932	-1.13356	0.00013168	42.8088	71.9925	28.6251	23.5582	37.8205	4.79943	0.45579
NCU06130	hypothetical protein	10.6677	4.82941	-1.14334	0.00594971	11.5169	10.4453	14.1068	4.96578	6.81088	4.80255	0.45271
NCU08171	anchored cell wall protein-12, acw-12	662.05	298.786	-1.14783	7.62e-05	687.934	633.57	719.47	333.738	348.275	247.474	0.451304
NCU00955	monooxygenase	21.4179	9.6235	-1.15418	3.57e-05	23.672	19.6614	25.5238	10.7696	11.0618	9.0455	0.449321
NCU08898	homoaconitase	48.5719	21.5851	-1.17008	2.54e-06	53.9867	35.7609	49.1962	20.0148	22.5691	20.976	0.444397
NCU08228	UDP-glucose dehydrogenase	64.0626	28.4499	-1.17106	1.78e-06	65.9734	63.335	53.4239	29.3014	27.5437	23.7822	0.444095
NCU08641	hypothetical protein	13.3309	5.85146	-1.1879	0.00023756	13.5941	13.6997	13.9881	6.42085	7.06237	4.9761	0.438941
NCU08230	hypothetical protein	17.4759	7.64671	-1.19245	7.72e-06	16.8629	20.1493	16.6134	8.32638	7.89741	6.99852	0.437559
NCU02138	hypothetical protein	21.6805	9.48266	-1.19304	4.75e-05	26.3697	20.7155	24.0568	14.6135	9.49468	6.84572	0.43738
NCU09263	hypothetical protein	400.667	173.921	-1.20397	3.25e-05	335.098	395.493	529.907	258.191	212.331	90.0723	0.434079
NCU05782	ATP-dependent RNA helicase dbp-3	20.6669	8.96368	-1.20516	0.000551875	20.4274	16.0184	21.0387	7.96401	10.5807	6.97658	0.433721
NCU09647	hypothetical protein	37.1193	16.0273	-1.21164	1.23e-05	42.4364	38.855	47.9302	19.3566	22.4197	15.0669	0.431778
NCU04493	hypothetical protein	167.588	71.8732	-1.22139	3.74e-06	144.543	167.659	209.09	90.7919	81.9672	55.1063	0.428869
NCU00306	MFS multidrug transporter	31.1978	13.3585	-1.22369	1.5e-05	25.5669	42.111	36.2602	19.9515	20.8534	5.27452	0.428186
NCU06513	hypothetical protein	9.78281	4.18836	-1.22386	0.00656155	8.57552	10.8265	15.2803	6.02003	5.37062	3.2735	0.428136
NCU04216	amidophosphoribosyltransferase	25.2911	10.7976	-1.22792	1.37e-05	33.3875	20.5839	28.3193	11.8516	14.5263	9.31968	0.426933
NCU08011	aminotransferase	7.38297	3.11707	-1.24401	0.00808231	9.13416	5.43839	7.59878	3.20045	3.11325	2.88622	0.422198
NCU00992	hypothetical protein	49.3428	20.6317	-1.25798	5.09e-05	52.7896	52.9567	53.4196	21.0014	23.4249	22.8624	0.418129
NCU08954	hypothetical protein	91.9472	38.337	-1.26207	1.27e-06	142.39	112.885	130.335	52.8613	56.036	54.3729	0.416945
NCU01633	hexose transporter HXT13	537.33	222.56	-1.27161	1.05e-05	538.652	700.999	769.632	293.491	299.506	266.542	0.414197
NCU07143	6-phosphogluconolactonase	9.31903	3.84594	-1.27684	0.00594971	9.14386	10.9844	10.2613	4.22835	5.58085	3.23663	0.412698
NCU04579	dihydroxy-acid dehydratase	149.639	61.1233	-1.29169	9.33e-08	169.188	120.128	150.677	55.0192	64.8476	67.9759	0.408472
NCU04265	hypothetical protein	69.7755	28.394	-1.29713	0.000231813	39.5353	70.6366	82.0581	39.5223	42.4821	5.82812	0.406935
NCU07388	hypothetical protein	10.9899	4.43184	-1.3102	8.38e-05	10.0638	10.9033	15.0302	6.30047	5.5999	2.65138	0.403265
NCU09937	cell wall glycosyl hydrolase Dfg5	11.6714	4.69298	-1.3144	0.000781454	10.7109	11.5986	15.15	6.5955	5.22777	3.36912	0.402093
NCU06296	hypothetical protein	7.42774	2.9814	-1.31693	0.000672812	8.83791	6.68053	7.00243	2.87223	3.27816	2.66066	0.401388
NCU09832	hypothetical protein	12.5539	4.93673	-1.3465	0.000142568	9.56397	10.6212	14.3626	4.82503	5.29821	3.31816	0.393245
NCU00021	hypothetical protein	18.6087	7.27491	-1.35498	1.78e-07	21.0508	15.4194	19.6469	7.61559	9.06005	5.90085	0.39094
NCU03092	nuclear localization sequence binding protein	27.7529	10.7404	-1.36958	1.75e-06	28.3467	17.3698	34.7904	11.6855	13.1138	7.55076	0.387004
NCU03497	plasma membrane iron permease	22.8009	8.81575	-1.37094	0.000116619	21.7237	35.4646	11.4897	9.59211	11.5628	5.18038	0.386639
NCU07539	hypothetical protein	68.9393	26.3251	-1.38888	5.1e-08	56.0923	54.0688	84.9853	25.5489	27.2038	23.1995	0.381861
NCU00995	hypothetical protein	459.196	174.824	-1.39321	1.8e-08	424.88	449.563	490.575	199.96	201.042	109.918	0.380717
NCU09759	endonuclease/exonuclease/phosphatase	9.84507	3.74446	-1.39464	0.000660996	8.09441	8.38604	9.7508	3.38908	3.47318	3.10859	0.38034
NCU05135	hypothetical protein	14.6034	5.48131	-1.41371	0.000262675	16.3945	12.8532	15.9436	6.36973	7.03484	3.98255	0.375345
NCU09307	hypothetical protein	21.8564	8.18036	-1.41782	7.26e-08	18.4632	26.5372	24.0556	10.1365	10.5387	5.4756	0.374277
NCU02936	proline oxidase	23.4439	8.73429	-1.42445	2.16e-06	29.5908	20.6812	20.289	8.93968	7.65121	9.27472	0.372561
NCU02913	DNA repair protein rad5	8.07138	3.00195	-1.42691	0.000469992	10.4993	6.68776	9.85461	3.45627	2.88675	3.73747	0.371927
NCU05131	hypothetical protein	12.0763	4.46366	-1.43588	0.00806591	15.6225	12.6882	15.4196	6.82135	5.56991	3.80856	0.369621
NCU00701	lysozyme	10.8799	3.98341	-1.44959	0.00446431	11.4471	11.7517	13.2595	4.98618	6.74981	2.08565	0.366125
NCU09144	hypothetical protein	6.76388	2.46535	-1.45606	0.00226387	7.79727	6.42347	8.56968	3.65114	3.20286	1.41102	0.364487
NCU07769	hypothetical protein	133.529	48.4699	-1.46199	3.01e-09	104.595	171.425	167.5	67.6291	64.3923	30.5154	0.362992
NCU09712	hypothetical protein	7.29191	2.63805	-1.46682	0.0095137	7.61119	9.22091	9.60257	2.93488	3.58156	2.99938	0.361779
NCU01098	hypothetical protein	3.12387	1.1267	-1.47123	0.000919005	2.90527	3.08649	3.14652	1.03642	1.13454	1.14879	0.360675
NCU00999	hypothetical protein	258.533	91.1133	-1.50461	1.66e-10	246.258	261.96	252.917	102.661	92.0415	77.2225	0.352425
NCU09337	Pheromone-regulated membrane protein 1-like, Prm1	8.88542	3.1155	-1.51197	3.25e-05	10.0587	8.44221	9.71194	4.82343	4.04061	1.20894	0.350632
NCU09659	5'-nucleotidase	73.6669	25.6667	-1.52112	1.86e-10	76.1368	66.2016	71.6261	26.1901	26.6997	25.373	0.348415
NCU01985	sulfate adenylyltransferase	188.078	65.3819	-1.52437	1.92e-10	264.042	170.869	191.941	68.7031	81.8708	73.6091	0.347631
NCU05627	high affinity glucose transporter ght1	12.339	4.2773	-1.52846	7.25e-05	13.8506	12.9508	11.6078	4.54177	5.29411	3.81812	0.346647
NCU03648	glutaminase A	6.92395	2.3643	-1.55018	0.000136932	5.01302	9.1964	7.56066	2.28087	2.7879	2.56003	0.341467
NCU11295	hypothetical protein	16.0554	5.43583	-1.56248	3.51e-06	16.0944	20.9047	14.8368	7.71957	7.99283	1.20228	0.338569
NCU06255	hypothetical protein	10.063	3.39412	-1.56795	0.00413903	13.1945	12.3401	11.4678	3.97792	4.43852	4.15936	0.337287
NCU07129	amino-acid permease inda1	4.44368	1.49586	-1.57078	0.00086626	4.83743	4.87693	4.64082	1.79081	1.79715	1.36964	0.336626
NCU04865	polyketide synthase-3, pks-3	2.06626	0.693639	-1.57476	0.000127169	1.90053	1.90742	1.79412	0.736052	0.678561	0.531929	0.335699
NCU01063	hypothetical protein	27.2724	9.09619	-1.58411	3.23e-05	20.4385	26.2148	40.9307	13.6817	10.3645	5.68982	0.33353
NCU04931	hypothetical protein	30.4916	10.0359	-1.60324	8.33e-08	27.7282	29.8858	32.41	11.6111	14.1369	4.83286	0.329137
NCU08355	hypothetical protein	17.01	5.54659	-1.61671	0.000649356	30.0659	10.1265	9.89866	4.06524	4.81819	4.52665	0.326078
NCU06364	GDSL lipase/acylhydrolase	16.5255	5.33626	-1.63079	3.56e-05	17.9008	17.3126	19.6139	6.13717	6.2387	5.72982	0.322911
NCU09562	hypothetical protein	33.3437	10.7361	-1.63494	5.1e-06	39.3527	32.9466	41.1162	14.4105	15.2266	6.99019	0.321984
NCU03863	hypothetical protein	10.3721	3.3099	-1.64785	0.000102877	8.93925	12.8026	12.9713	4.83937	4.36114	2.08635	0.319115
NCU08852	polymerase 2 ADP-ribosyltransferase 2	5.79419	1.82258	-1.66862	0.00104688	1.64182	12.9417	1.34208	2.58186	2.27128	0.616919	0.314554
NCU10014	hypothetical protein	35.1316	10.9774	-1.67823	1.47e-09	43.7472	31.8556	28.4259	11.6052	9.13149	12.1115	0.312466
NCU00848	integral membrane protein TmpA	4.76028	1.47709	-1.68829	0.00194594	5.43021	5.12083	5.6095	1.97278	2.09483	1.13143	0.310294
NCU00832	hypothetical protein	4.30434	1.32519	-1.6996	0.00218292	4.78301	4.5585	4.92433	1.62414	1.80258	1.02388	0.307871
NCU08418	tripeptidyl-peptidase	51.5478	15.7482	-1.71072	1.19e-11	50.0099	46.8456	56.8569	16.8463	17.1736	15.3222	0.305508
NCU06294	hypothetical protein	12.6847	3.85401	-1.71865	3.94e-12	12.4656	15.2129	15.169	3.94793	4.50466	4.73584	0.303833
NCU01697	hypothetical protein	14.579	4.42441	-1.72033	1.08e-05	18.3764	12.4548	18.207	6.448	7.33729	1.17413	0.303479
NCU09444	MFS multidrug transporter	3.99207	1.20806	-1.72445	0.00119731	4.01428	3.77046	4.78076	1.06068	1.44088	1.30772	0.302614
NCU08226	hypothetical protein	54.9361	16.6037	-1.72625	1.29e-12	62.7869	65.3762	54.6916	20.7857	19.6887	16.0599	0.302237
NCU03561	mitochondrial carrier protein	48.9777	14.5107	-1.755	7.95e-11	75.6644	44.0845	55.5665	18.9666	17.9406	16.2059	0.296273
NCU08447	hypothetical protein	9.01993	2.63643	-1.77453	0.00014891	6.21715	11.4029	10.6646	4.11226	3.33136	0.819613	0.29229
NCU00984	von Willebrand domain-containing protein	50.9083	14.783	-1.78396	1.74e-12	35.0095	46.7009	76.179	19.3659	18.4102	9.9609	0.290385
NCU08648	nuclease PA3	32.3218	9.37081	-1.78626	3.89e-09	37.611	27.6093	34.5816	10.3824	10.7055	8.42282	0.289923
NCU08487	hypothetical protein	13.3792	3.83016	-1.80451	2.14e-06	13.7167	15.3877	13.0397	4.61963	4.17263	3.25333	0.286278
NCU03813	formate dehydrogenase	18.415	5.12037	-1.84656	5.74e-07	26.3372	12.6336	13.0114	3.85565	4.70619	5.99657	0.278055
NCU08099	hypothetical protein	13.4426	3.72587	-1.85116	0.00231621	11.733	12.2829	17.0159	4.35499	3.88643	3.36634	0.277169
NCU04385	3-isopropylmalate dehydratase	85.8305	22.4808	-1.9328	0	147.665	51.6085	66.305	24.1414	26.0692	18.8641	0.26192
NCU03500	aminotransferase	104.69	27.0295	-1.95352	0	144.645	83.6057	103.565	27.4263	31.1881	28.6064	0.258186
NCU03608	ketol-acid reductoisomerase	625.165	160.576	-1.96098	1.04e-12	883.764	450.445	555.508	152.33	194.324	152.419	0.256854
NCU05079	MFS peptide transporter	20.8779	5.27587	-1.98449	1.06e-10	22.9468	20.5948	26.3596	7.01756	6.83619	4.49997	0.252702
NCU06467	hypothetical protein	10.6743	2.64962	-2.01029	0.000496446	13.5101	10.1906	15.6306	3.78766	3.55261	2.3196	0.248223
NCU10610	hypothetical protein	7.40947	1.78533	-2.05318	5.09e-05	9.8607	6.50182	7.80302	2.50632	2.28653	1.02621	0.240952
NCU11172	hypothetical protein	43.1952	10.3884	-2.05589	1.81e-11	51.0307	55.3378	57.5829	16.6547	17.382	5.39907	0.2405
NCU10031	monooxygenase	9.03475	2.08573	-2.11493	0.00305758	6.24166	10.5194	11.5624	4.06977	2.03227	0.62802	0.230857
NCU07804	hypothetical protein	22.6579	5.20488	-2.12208	7.63e-12	21.7352	27.7133	25.2553	7.41812	5.29783	4.59069	0.229715
NCU08397	hypothetical protein	36.2283	8.23855	-2.13665	0	31.1003	41.1947	43.6135	8.85937	16.4991	2.80193	0.227407
NCU01382	hypothetical protein	7.81315	1.77434	-2.13863	1.23e-08	8.4427	9.6519	9.88572	2.94821	2.10182	1.22226	0.227095
NCU10603	hypothetical protein	197.864	43.3718	-2.18968	0	138.554	187.282	260.302	51.7317	42.5826	33.7492	0.2192
NCU00227	mitochondrial cation transporter	21.9951	4.70265	-2.22564	1.98e-10	30.3524	18.4963	20.5425	5.68662	4.70224	4.58972	0.213804
NCU12067	hypothetical protein	18.7616	3.87568	-2.27526	5.84e-07	20.7587	21.2798	24.1296	4.83631	5.57438	3.1768	0.206575
NCU03076	delta-1-pyrroline-5-carboxylate dehydrogenase	138.814	28.1418	-2.30236	0	173.433	131.244	125.291	27.9057	21.2767	36.8913	0.202731
NCU05712	hypothetical protein	101.547	20.1034	-2.33664	0	88.9718	97.1755	107.96	24.9762	24.2357	7.62703	0.197971
NCU03768	lysophospholipase	47.9785	8.9838	-2.41699	2.63e-12	60.8467	40.5854	48.8761	9.96473	11.0349	7.04474	0.187246
NCU16807	hypothetical protein	30.531	5.58742	-2.45002	4.75e-07	36.0678	41.6795	46.0144	6.96025	9.2069	7.15109	0.183008
NCU05693	interferon-induced GTP-binding protein Mx2	60.7422	10.9661	-2.46964	0	62.3226	60.074	66.1945	13.3774	12.8891	7.67357	0.180536
NCU00187	carboxyvinyl-carboxyphosphonate phosphorylmutase	35.7029	6.42307	-2.47471	5.85e-13	53.1437	26.9617	29.9863	6.49667	6.55191	6.08181	0.179903
NCU09356	hypothetical protein	16.1169	2.86789	-2.49052	3.42e-11	17.268	18.2727	15.0026	3.05811	3.87611	1.97165	0.177942
NCU07923	hypothetical protein	3.20856	0.56463	-2.50655	7.43e-05	2.90663	2.61016	3.4558	0.386124	0.866336	0.372034	0.175976
NCU04430	leupeptin-inactivating enzyme 1	13.6736	2.34704	-2.54248	2.37e-11	8.97435	10.2919	21.405	2.93058	1.97544	2.38852	0.171647
NCU06140	hypothetical protein	9.47423	1.625	-2.54357	1.98e-07	11.0646	9.87823	12.1293	2.99092	1.52225	1.07425	0.171518
NCU01045	ribonuclease T1	56.249	9.24603	-2.60492	2.32e-07	62.9116	52.1105	73.6727	12.9181	12.4261	5.79759	0.164377
NCU00195	MFS transporter	12.0672	1.88547	-2.67809	1.35e-10	17.2079	9.13051	11.6433	2.52742	2.29364	1.21221	0.156248
NCU08839	hypothetical protein	3.22642	0.479071	-2.75162	0.000159632	3.03919	4.00794	4.27704	1.05652	0.390043	0.145013	0.148484
NCU08433	hypothetical protein	7.98242	1.17914	-2.75909	4.35e-06	6.932	8.06345	9.63406	1.70553	1.49189	0.439275	0.147717
NCU05870	hypothetical protein	5.48296	0.768313	-2.83519	1.94e-05	6.02772	6.19151	4.5662	0.957019	0.351482	1.02618	0.140127
NCU17043	hypothetical protein	5.49404	0.76854	-2.83768	0.00894238	4.58773	5.44011	7.91432	0.468931	1.56364	0.517254	0.139886
NCU07200	metalloprotease 1	28.3596	3.94409	-2.84608	0	29.3622	24.1958	34.7471	5.40631	3.8888	3.51315	0.139074
NCU09992	serine peptidase	30.7316	4.20056	-2.87107	0	24.6968	25.0641	37.8153	3.7962	4.85264	3.99064	0.136685
NCU09357	stage V sporulation protein K	15.0511	2.04875	-2.87705	0	14.1914	17.1754	14.8241	2.80031	1.99058	1.50207	0.13612
NCU08439	leptomycin B resistance protein pmd1	4.90384	0.650889	-2.91343	2.05e-10	6.71106	4.63878	3.91013	0.825576	0.857422	0.409862	0.13273
NCU07802	hypothetical protein	64.8966	7.64106	-3.0863	0	69.5152	72.9384	80.6293	11.1099	9.55873	5.22742	0.117742
NCU07311	hypothetical protein	83.3563	9.77083	-3.09274	0	124.197	77.8941	88.9725	12.8361	16.8119	5.257	0.117218
NCU05629	hypothetical protein	14.4588	1.38858	-3.38027	5.3e-10	21.454	13.8752	13.8119	2.09165	1.64485	0.973655	0.0960367
NCU09209	galactose oxidase	16.2757	1.33868	-3.60384	0	18.1096	12.4437	16.2104	1.39097	1.0683	1.461	0.08225
NCU08457	easily wettable, eas	87.5613	2.01078	-5.44447	0	96.6631	118.812	79.0408	4.00635	2.30265	0.461346	0.0229642
NCU09210	dyp-type peroxidase	25.0098	0.567672	-5.46129	0	32.3689	20.0662	22.0309	0.360508	0.779667	0.473228	0.022698
