# Supplementary material for: Identification and manipulation of Neurospora crassa genes involved in sensitivity to furfural
Source: Biotechnol Biofuels. 2019 Sep 4;12:210. doi: 10.1186/s13068-019-1550-4 (PMC6724289; doi:10.1186/s13068-019-1550-4)
Supplement: Supplementary file 3 — Additional file 3: Table S9. Gene Ontology terms for biological processes with significantly over expressed genes upon exposure to furfural. [file 13068_2019_1550_MOESM3_ESM.xlsx]

## Sheet: Sheet1
Tabke S9: Gene Ontology terms for biological processes with significantly over expresed genes upon exposure to furfural
Level	GO ID	Term	Node Score	Gene #	FDR	Gene ID
10	GO:0006570	tyrosine metabolic process	15	10	0.0105703	NCU01830, NCU03426, NCU06360, NCU05537, NCU05548, NCU07755, NCU05499, NCU05364, NCU09817, NCU03030
10	GO:0006568	tryptophan metabolic process	14	8	NS	NCU06360, NCU09553, NCU05548, NCU06924, NCU06722, NCU07755, NCU09817, NCU03030
6	GO:0055085	transmembrane transport	29	26	NS	NCU07295, NCU06382, NCU08283, NCU09795, NCU11414, NCU08425, NCU08561, NCU05735, NCU00821, NCU04963, NCU04942, NCU02522, NCU04886, NCU05897, NCU08490, NCU10732, NCU11307, NCU08358, NCU05045, NCU05089, NCU05627, NCU07607, NCU00711, NCU04117, NCU07668, NCU01968
10	GO:0043039	tRNA aminoacylation	14	14	7.09936e-07	NCU08195, NCU07082, NCU05642, NCU07451, NCU03030, NCU04020, NCU09594, NCU00466, NCU01965, NCU00535, NCU00931, NCU03575, NCU07755, NCU06722
10	GO:0009069	serine family amino acid metabolic process	20	7	NS	NCU02475, NCU05642, NCU01187, NCU05805, NCU08045, NCU02727, NCU09594
2	GO:0050896	response to stimulus	7	6	NS	NCU05537, NCU06711, NCU05499, NCU09195, NCU02915, NCU05196
10	GO:0006355	regulation of transcription, DNA-dependent	11	11	NS	NCU07705, NCU08848, NCU16491, NCU16667, NCU08899, NCU05257, NCU06324, NCU01154, NCU04211, NCU02307, NCU08055
6	GO:0006508	proteolysis	11	9	NS	NCU10046, NCU06524, NCU01272, NCU07159, NCU00263, NCU06055, NCU08333, NCU07153, NCU08473
4	GO:0070271	protein complex biogenesis	13	8	NS	NCU03008, NCU00676, NCU06748, NCU12100, NCU03231, NCU03177, NCU00395, NCU02705
4	GO:0055114	oxidation-reduction process	62	53	0.000459931	NCU16329, NCU09553, NCU16968, NCU09873, NCU06080, NCU08060, NCU02287, NCU00461, NCU07452, NCU01830, NCU03415, NCU05518, NCU08747, NCU08900, NCU02126, NCU06403, NCU11030, NCU02031, NCU02595, NCU04575, NCU09185, NCU00378, NCU00732, NCU02278, NCU02475, NCU01905, NCU04817, NCU09931, NCU06543, NCU03076, NCU05499, NCU07434, NCU04641, NCU08005, NCU10007, NCU05376, NCU08882, NCU04845, NCU00963, NCU08925,…
6	GO:0090407	organophosphate biosynthetic process	11	9	NS	NCU02325, NCU06549, NCU03170, NCU02998, NCU06666, NCU01141, NCU03166, NCU06550, NCU09195
5	GO:1901361	organic cyclic compound catabolic process	7	6	NS	NCU02941, NCU05537, NCU06924, NCU01441, NCU05499, NCU02936
7	GO:0006753	nucleoside phosphate metabolic process	10	6	NS	NCU02325, NCU02998, NCU04797, NCU01441, NCU03166, NCU09195
8	GO:0032787	monocarboxylic acid metabolic process	23	14	NS	NCU09553, NCU04292, NCU00591, NCU02010, NCU10007, NCU03372, NCU04230, NCU04130, NCU02941, NCU05526, NCU00963, NCU05516, NCU04797, NCU02505
5	GO:0007005	mitochondrion organization	20	10	NS	NCU03008, NCU07295, NCU00357, NCU06748, NCU12100, NCU03231, NCU00395, NCU00021, NCU07871, NCU02705
5	GO:0043412	macromolecule modification	16	9	NS	NCU03426, NCU10046, NCU05516, NCU03823, NCU01404, NCU09218, NCU05364, NCU01187, NCU04040
7	GO:0019318	hexose metabolic process	7	4	NS	NCU10046, NCU09873, NCU04797, NCU02505
10	GO:0009064	glutamine family amino acid metabolic process	27	11	0.000333629	NCU02941, NCU02479, NCU02325, NCU06360, NCU08195, NCU08162, NCU06549, NCU03076, NCU00461, NCU02936, NCU02639
8	GO:0043648	dicarboxylic acid metabolic process	13	11	0.00192125	NCU02325, NCU06360, NCU08162, NCU00535, NCU06924, NCU07082, NCU04303, NCU03076, NCU00461, NCU02505, NCU02639
6	GO:0009108	coenzyme biosynthetic process	9	8	NS	NCU06549, NCU03170, NCU00963, NCU04292, NCU03823, NCU02998, NCU06550, NCU06353
5	GO:0044255	cellular lipid metabolic process	13	10	NS	NCU09553, NCU00552, NCU06666, NCU04699, NCU00591, NCU01141, NCU02505, NCU08045, NCU03372, NCU04130
4	GO:1901135	carbohydrate derivative metabolic process	13	9	NS	NCU02325, NCU02479, NCU05317, NCU04797, NCU06666, NCU09777, NCU09195, NCU07035, NCU09165
10	GO:0009082	branched-chain amino acid biosynthetic process	12	4	NS	NCU04292, NCU01965, NCU03575, NCU02010
10	GO:0009066	aspartate family amino acid metabolic process	19	16	0.000413986	NCU08162, NCU09553, NCU07082, NCU08045, NCU07451, NCU09594, NCU04020, NCU05526, NCU00535, NCU00931, NCU02475, NCU04303, NCU00602, NCU02505, NCU02639, NCU02727
11	GO:0009095	aromatic amino acid family biosynthetic process, prephenate pathway	10	5	NS	NCU06360, NCU05548, NCU07755, NCU09817, NCU03030
10	GO:1901606	alpha-amino acid catabolic process	13	8	0.0301542	NCU04292, NCU09553, NCU06924, NCU02475, NCU05499, NCU00461, NCU02936, NCU02727
10	GO:1901607	alpha-amino acid biosynthetic process	45	23	7.49506e-07	NCU06360, NCU04292, NCU08162, NCU02010, NCU03076, NCU07156, NCU06353, NCU03030, NCU04020, NCU02479, NCU05548, NCU05526, NCU00963, NCU01965, NCU00931, NCU03575, NCU06974, NCU07755, NCU04303, NCU00602, NCU09817, NCU02639, NCU02936
